# Supplementary material for: A Comprehensive Review: Biology of Anopheles squamosus, an Understudied Malaria Vector in Africa
Source: Insects. 2025 Jan 23;16(2):110. doi: 10.3390/insects16020110 (PMC11855103; doi:10.3390/insects16020110)
Supplement: Supplementary file 1 [file insects-16-00110-s001.zip]

Archive with 1 entries (1 files):
- insects-3390611-supplementary.xlsx
