# Supplementary material for: A Comprehensive Review: Biology of Anopheles squamosus, an Understudied Malaria Vector in Africa
Source: Insects. 2025 Jan 23;16(2):110. doi: 10.3390/insects16020110 (PMC11855103; doi:10.3390/insects16020110)
Supplement: Supplementary file 1 [file insects-16-00110-s001.zip › insects-3390611-supplementary.xlsx]

## Sheet: Data
Title	Records of Anopheles squamosus occurances
	Sampling_methods	See Sampling Method Abbr tab for details
	Species_identification_method	See Species Id Abbr tab for details
	Other Anopheline species	Other anopheline species found together with An. squamosus.
Country	Province	City	Village	Latitude	Longitude	Geographic_coordinate_source	Collection_year_start	Collection_year_end	Life_stage	Sampling_methods	Species_identification_method	Other sib species names	Other Anopheline species	Reference
Madagascar	Haute Matsiatra	Ambohimahasoa	Ambohimahasoa	-21.1062	47.2168	Google Earth	1904	2014	Adults, Larvae	IR, OR, ABC, LC	M, CBS	An squamosus var cydippis		Laveran MA (1904). Anopheles et paludisme a Madagascar. Prophylaxie du paludisme. Bulletin de l'Academie de Medecine, 52: 197-218; Fornadel C & Norris L (2015). PresidentÕs Malaria Initiative Country Insecticide Susceptibility Summaries. USAID, April 2015
Madagascar	Vakinankaratra	Ambatolampy	Ambatolampy	-19.386	47.436	Encarta	1942	1962	Adults, Larvae	IR, PSC, HBC, ABC, Bed net traps, Exit traps, LC	M, CBS	An squamosus var cydippis	An maculipalpis	Wilson DB (1947). Malaria in Madagascar. East African Medical Journal, 24: 171-178; Grjebine A (1966). Faune de Madagascar XXII. Insectes Dipteres Culicidae Anophelinae. ORSTOM Paris, 487 pp.; assembly of previous survey data by Institute Pasteur & Others; Bernard PM (1954). Trois ans de lutte antipaludique a Madagascar. Bulletin de Madagascar, No 96, 387-458
Burundi	Muyinga	Muyinga	Munyiga	-2.857	30.326	Encarta	1946	1946	Larvae	LC	M	An squamosus var cydippis	An christyi, An demellioni, An garnhami, An implexus	Mattingly PF (1949). Notes on collection of Mosquitoes (Diptera: Culicidae) from Ruanda Urundi. Annales de la Societe Belge de MŽdecine Tropicale, 29: 29-35; Schwetz J (1948). Recherches sur le paludisme endemique et le paludisme epidemique dans le Ruanda-Urundi.MŽmoires de l'Institut Royal Colonial Belge, vol 17, fasc 1, 139pp; Vermylen M (1967). Distribution of the genus Anopheles in the Republ…
Burkina Faso	Hauts-bassins	Houet	Bobo Dioulasso	11.1781	-4.2917	Encarta	1948	2012	Adults, Larvae	IR, OR, Exit traps, Bed net traps, PSC, CDC LT, LC	M, Cross-mating, CBS, DNA, PCR	An squamosus var cydippis	An brunnipes, An domicolus, An flavicosta, An brohieri, An longipalpis, An maculipalpis, An flavisosta, An longipalpis, An maculipalpis, An pretoriensis	Holstein M (1953). Enqutes ŽpidŽmiologiques sur le paludisme dans le cercle de Bobo-Dioulasso (Haute-Volta, 1949-1950). Acta Tropica, 10:113-125; Jonchere H & Pfister R (1951). Enquetes malariologiques en Haute-Volta, Cote d'Ivoire et Guinee (Janvier-Mars 1951). Bulletin de la SociŽtŽ de Pathologie Exotique, 44: 826-838; Choumara R, Hamon J, Ricosse J, Bailly H, Adam D (1959). Le paludisme dans …
Burundi	Rutana	Giharo	Mazimero	-3.8974	30.2286	GeoNames	1951	1952	Larvae	LC	M	An squamosus var cydippis	An implexus	Lambrecht FL (1952). Anophelisme dans le Mosso-Sud, Urundi. Annales de la Societe Belge de MŽdecine Tropicale, 32: 243-246; Vermylen M (1967). Distribution of the genus Anopheles in the Republic of Rwanda and the Kingdom of Burundi. Rivista di Malariologia, 46:13-22; Lips M (1962). AnophŽles du Congo (Ex - Belge). 6 Ð Quelques espces et variŽtŽs du groupe coustani (Myzorhynchus). RŽfŽrences, rŽc…
Madagascar	Alaotra Mangoro	Ambatondrazaka	Ambatondrazaka	-17.833	48.43	Encarta	1952	1965	Adults, Larvae	Unknown, LC	M, Cross-mating	An squamosus var cydippis	An maculipalpis, An grassei, An ranci, An fuscicolor, An milloti	Bernard PM (1954). Trois ans de lutte antipaludique a Madagascar. Bulletin de Madagascar, No 96, 387-458; Davidson G (1966). Distribution Records of Member Species of the Anopheles Gambiae Complex (identifications Up to May 1966). WHO/Mal/66.570; Chauvet G & Davidson G (1966). Presence a Madagascar de la resistance a la dieldrine chez la forme B du complexe Anopheles gambiae Giles. Entomologie Me…
Madagascar	Amoron'i Mania	Ambatofinandrahana	Ambatofinandrahana	-20.5568	46.8042	Google Earth	1952	2014	Adults, Larvae	IR, PSC, HBC, ABC, Bed net traps, Exit traps, LC	M	An squamosus var cydippis	An milloti, An maculipalpis	Grjebine A (1966). Faune de Madagascar XXII. Insectes Dipteres Culicidae Anophelinae. ORSTOM Paris, 487 pp.; assembly of previous survey data by Institute Pasteur & Others; Bernard PM (1954). Trois ans de lutte antipaludique a Madagascar. Bulletin de Madagascar, No 96, 387-458; Duong NV & Petridis J (1960). Rapport sur l'enquete entomologique effectue sur le Haut Plateau de Madagascar, Fevrier-Ju…
Madagascar	Analamanga	Ambohidratrimo	Ambohidratrimo	-18.834	47.433	Encarta	1952	2014	Adults, Larvae	IR, LC	M, CBS	An squamosus var cydippis	An maculipalpis	Bernard PM (1954). Trois ans de lutte antipaludique a Madagascar. Bulletin de Madagascar, No 96, 387-458; Chauvet (1969). Repartition et ecologie du complexe Anopheles gambiae a Madagascar. Cahier ORSTOM, 7: 235-275; Fornadel C & Norris L (2015). PresidentÕs Malaria Initiative Country Insecticide Susceptibility Summaries. USAID, April 2015
Madagascar	Analamanga	Anjozorobe	Anjozorobe	-18.4001	47.8699	Google Earth	1952	2014	Adults, Larvae	IR, LC	M	An squamosus var cydippis	An pretoriensis	Bernard PM (1954). Trois ans de lutte antipaludique a Madagascar. Bulletin de Madagascar, No 96, 387-458; Grjebine A (1966). Faune de Madagascar XXII. Insectes Dipteres Culicidae Anophelinae. ORSTOM Paris, 487 pp.; assembly of previous survey data by Institute Pasteur & Others; Fornadel C & Norris L (2015). PresidentÕs Malaria Initiative Country Insecticide Susceptibility Summaries. USAID, April …
Madagascar	Androy	Ambovombe-Androy	Ambovombe	-25.1786	46.0887	Google Earth	1952	2014	Adults, Larvae	IR, PSC, HBC, ABC, Bed net traps, Exit traps, LC	M, PCR	An squamosus var cydippis		Grjebine A (1966). Faune de Madagascar XXII. Insectes Dipteres Culicidae Anophelinae. ORSTOM Paris, 487 pp.; assembly of previous survey data by Institute Pasteur & Others; Bernard PM (1954). Trois ans de lutte antipaludique a Madagascar. Bulletin de Madagascar, No 96, 387-458; Africa Indoor Residual Spraying (AIRS) Project (2014). Semi-annual Report: April Ð September 2014. Bethesda, MD. AIRS, A…
Madagascar	Analamanga	Ambohidratrimo	Ambrohimanjaka	-18.717	47.416	Encarta	1987	1987	Adults	CDC LT, HBC	M	An squamosus var cydippis		Fontenille D, Rakotoarivony I (1988). Reappearance of Anopheles funestus as a malaria vector in the Antananarivo region, Madagascar. Transactions of the Royal Society of Tropical Medicine & Hygiene, 82: 644-645.
Madagascar	Bongolava	Tsiroanomandidy	Andranonahaotra	-19	46.4167	GPS	2002	2005	Adults	HLC, Mbita traps, PSC, Exit traps	M, PCR	An squamosus var cydippis	An maculipalpis, An pretoriensis, An flavicosta	Laganier R, Randimby FM, Rajaonarivelo V, Robert V (2003). Is the Mbita trap reliable tool for evaluating the density of anopheline vectors in the highlands of Madagascar? Malaria Journal, 2: 42; Le Goff G, Randimby FM, Rajaonarivelo V, Langanier R, Leong Pocj Tsy JM, Ceianu CS, Duchemin, JB, Robert V (2003). Anopheles mascarensis de Meillon 1947, vecteur de paludisme dans le Moyen-Ouest de Madag…
Madagascar	Sofia	Mampikony	Ambalafety	-16.0202	47.3805	GPS	2011	2011	Adults	CDC LT, ABC	M, PCR	An squamosus var cydippis	An fuscicolor, An grassei, An maculipalpis, An pauliani/radama, An pretoriensis	Nepomichene TNJJ, Elissa N, Cardinale E, Boyer S (2015). Species Diversity, Abundance, and Host Preferences of Mosquitoes (Diptera: Culicidae) in Two Different Ecotypes of Madagascar With Recent RVFV Transmission. Journal of Medical Entomology, 52: 962-969
Congo	Kouilou	Loandjili (pointe Noire)	Pointe-Noire	-4.778	11.862	Encarta	1943	2009	Adults, Larvae	OR, HLC, IR, LC	M, Cross-mating, PCR	An coustani coustani	An obscurus, An ardensis	Lacan A (1956). Les Anopheles de l'Afrique Equatoriale Francaise et leur repartition. Annales de Parasitologie Humaine et ComparŽe, 33: 150-170; GrjŽbine A (1950). Moustiques du moyen-Congo. Bulletin de l'Institut d'Etudes Centrafricaines, 1: 25-48; Maillot L & Grjebine A (1947). Enqutes entomologiques effectuŽes en AEF au cours de l'annŽe 1947. Rapport Fonctionnement technique lnstitut Pasteur,…
Namibia	Kavango	Rundu Urban	Runtu, Musese	-17.892	19.791	Combination	1950	1950	Adults, Larvae	Unknown, LC	M	An coustani coustani		De Meillon B (1951). Malaria survey of South-West Africa. Bulletin of World Health Organization, 4: 333-417
Namibia	Oshana	Ondangwa	Ondangua	-17.913	15.977	Encarta	1950	1950	Adults, Larvae	Unknown, LC	M	An coustani coustani		De Meillon B (1951). Malaria survey of South-West Africa. Bulletin of World Health Organization, 4: 333-417
Namibia	Oshikoto	Omuthiyagwipundi	Namutoni	-18.806	16.933	Encarta	1950	1950	Adults, Larvae	Unknown, LC	M	An coustani coustani	An listeri	De Meillon B (1951). Malaria survey of South-West Africa. Bulletin of World Health Organization, 4: 333-417
Botswana	Ngamiland		Makalamabedi	-20.335	23.816	Encarta	1961	1974	Adults, Larvae	PSC, LC	M	An coustani tenebrosus, An coustani caliginosus	An argentolobatus	World Health Ogranization (1963). Report of WHO Advisory team on Malaria Eradication no. 2, Bechuanaland Protectorate July 1961 - August 1962 - Frank Hansfords Personal Archive Nov 2011; Chabayabejara S, Sobti SK, Payne D, Braga F (1975). Malaria situation in Botswana. Report on a visit December 1973 - October 1974. World Health Organization. AFR/MAL/144
Tanzania	Tanga	Muheza	Muheza	-5.1666	38.7833	Encarta	1959	2013	Adults, Larvae	Hand catches, CDC LT, HBC, PSC, ABC, OR, Exit traps, LC	M, Cross-mating, CBS, PCR	An coustani tenebrousus	An tenebrosus, An machardyi, An quadriannulatus	Davidson G (1966). Distribution Records of Member Species of the Anopheles Gambiae Complex (identifications Up to May 1966). WHO/Mal/66.570; Gilles MT (1962). Age-grouping studies on Anopheles. Annual report of the East African Institute of Malaria & Vector Borne Diseases, July 1961-June 1962. East African Common Services Organization; Gillies MT, Wilkes TJ (1963). Observations on nulliparous and…
Sierra Leone	Northern	Port Loko	Songo	8.367	-12.934	Encarta	1898	1966	Adults, Larvae	PSC, OR, HBC, HLC, ABC, IR, LC	M	An coustani var tenebrosus	An barberellus, An obscurus, An tenebrosus	Stephens JWW & Christophers SR (1900). Distribution of Anopheles in Sierra Leone Parts I and II. In "Reports to the Malaria Committee of the Royal Society: 1899-1903", Harrison & Sons, 1900 pp. 42-76; Beltran O (1965). Malaria pre-eradication project: Fourth quarterly field report, October-December 1965. Government of Sierra Leone, WHO, Sierra Leone 19, pp. 27; Beltran O (1966). Malaria pre-eradi…
Sierra Leone	Western Area	Western Area	Freetown	8.484	-13.234	Encarta	1899	1966	Adults, Larvae	PSC, ABC, IR, OR, HLC, LC	M, Cross-Mating	An coustani var tenebrosus	An freetownensis, An theilleri, An smithii, An obscurus, An barberellus, An cinctus, An hargreavesi, An brunnipes, An flavicosta, An rhodesiensis, An domicolus	Ross R, Annett HE, Austen EE (1902). Report of the malaria expedition of the Liverpool School of Tropical Medicine and Medical Parasitology. Liverpool School of Tropical Medicine, Memoir 2, pp. 60; Blacklock B (1921). Breeding Places of Anopheline Mosquitos in Freetown, Sierra Leone. Annals of Tropical Medicine & Parasitology, 15: 463-471; op cit report by Stephens & Christophers (1900); Christop…
South Africa	Gauteng	City of Johannesburg Metropolitan Municipality	Johannesburg	-26.199	28.041	Encarta	1929	1977	Adults, Larvae	OR, LC	M, CBS	An coustani var tenebrosus, An marshalli spp B	An pretoriensis, An rhodesiensis, An demeilloni, An natalensis, An cinereus, An longipalpis	De Meillon B & Gear J (1939). Malaria contracted on the Witwatersrand. South African Medical Journal, 13: 309-312; De Meillon B (1928). Notes on some mosquitoes found in South Africa- I. South African Journal of Science, 25: 316-324; Lambert DM (1979). Anopheles marshallii (Theobald) is a complex of species. Mosquito Systematics, 11: 173-178
Kenya	Coast	Kwale	Kwale	-4.1833	39.45	Encarta	1926	2005	Adults, Larvae	Hand catches, Exit traps, HLC, OR, PSC, LC	M, CBS, DNA, PCR	An coustani var. tenebrosus	An rhodesiensis, An maculipalpis	Mills RC (1932). Annual Medical and Sanitary Report, Digo Disrict, 1932; Symes CB (1931). Descriptions of fourth stage larvae of certain Anophelines of East Africa, with brief notes on breeding, distribution and economic importance in Kenya. Records of the Medical Research Laboratory (no2), Medical Department, Colony & Protectorate of Kenya, December 1931; Van Someren ECC, Teesdale C, Furlong M (…
Kenya	Coast	Malindi	Malindi	-3.215	40.107	Encarta	1932	2011	Adults, Larvae	Hand catches, Exit traps, HLC, OR, PSC, IR, LC	M, DNA, PCR	An coustani var. tenebrosus		Evans AM & Symes CB (1937). Anopheles funestus and its allies in Kenya. Annals of Tropical Medicine & Parasitology, 31: 105-112; Symes CB (1936). Anopheles funestus (Giles) as a 'domestic breeder'. Annals of Tropical Medicine & Parasitology, 30: 361-364; Van Someren ECC, Teesdale C, Furlong M (1955). The mosquitoes of the Kenya coast; records of the occurrence, behaviour and habitat. Bulletin of …
Uganda	Bundibugyo	Bwamba	Bwamba	0.883	30.17	Combination	1942	1996	Adults, Larvae	HLC, OR, IR, LC	M, Cross-mating, PCR	An coustani var. tenebrosus	An obscurus, An implexus, An hargreavesi, An demeilloni, An keniensis	Haddow A J,van Someren ECC, Lumsden WHR, Harper JO, Gillett JD (1947a). The mosquitoes of Bwamba County, Uganda. III. Records of occurence, behaviour and habitat. Bulletin of Entomological Research, 37: 207-238; Davidson G & Hunt RH (1973). The crossing and chromosome characteristics of a new, sixth species in the Anopheles gambiae complex. Parassitologia, 15: 121-128; White GB (1985). Anopheles …
Kenya	Coast	Kilifi	Rabai	-3.9265	39.5483	Google Earth	1943	2012	Adults	Hand catches, Exit traps, HLC, OR	M	An coustani var. tenebrosus	An rhodesiensis, An rabaiensis	Van Someren ECC, Teesdale C, Furlong M (1955). The mosquitoes of the Kenya coast; records of the occurrence, behaviour and habitat. Bulletin of Entomological Research, 46: 463-493; Lounibos LP (1979). Mosquitoes occurring in the axils of Pandanus rabaiensis Rendle on the Kenya Coast. Cahiers ORSTOM, Entomologie Medicale et Parasitologie, 17: 25-29; Lutomiah J, Bast J, Clark J, Richardson J, Yalwa…
Kenya	Coast	Malindi	Gede	-3.3048	40.0117	GPS	1943	1954	Adults	Hand catches, Exit traps, HLC, OR	M	An coustani var. tenebrosus		Van Someren ECC, Teesdale C, Furlong M (1955). The mosquitoes of the Kenya coast; records of the occurrence, behaviour and habitat. Bulletin of Entomological Research, 46: 463-493
Kenya	Coast	Mombasa	Kaloleni	-4.0378	39.6643	Combination	1943	1954	Adults	Hand catches, Exit traps, HLC, OR	M	An coustani var. tenebrosus	An maculipalpis	Van Someren ECC, Teesdale C, Furlong M (1955). The mosquitoes of the Kenya coast; records of the occurrence, behaviour and habitat. Bulletin of Entomological Research, 46: 463-493
Rwanda	Prefecture De La Ville De Kigali	Nyarugenge	Kigali	-1.952	30.059	Encarta	1942	1948	Adults, Larvae	IR, OR, LC	M	An coustani var. tenebrosus, An squamosus var. cydippis, An squamosus entebbiensis	An christyi, An demellioni, An implexus, An pretoriensis, An implexus, An tenebrosus	Jadin J, Fain A. (1951). Contribution ˆ l'Žtude du paludisme en pays d'altitude. Annales de la Societe Belge de MŽdecine Tropicale, 31: 353Ð363; Vincke IH, Jadin JB (1946). Contribution ˆ l'Žtude de l'anophŽlisme en pays d'altitude. Annales de la Societe Belge de MŽdecine Tropicale, 26: 483Ð500; Mattingly PF (1949). Notes on collection of Mosquitoes (Diptera: Culicidae) from Ruanda Urundi. Annale…
Botswana	Kruger National Park	Moremi		-19.1183	23.3867		2015	2015	Adults	NBC	M	An cydippis		Cornel, A.J., Lee, Y., Almeida, A.P.G. et al. Mosquito community composition in South Africaand some neighboring countries. Parasites Vectors 11, 331 (2018). https://doi.org/10.1186/s13071-018-2824-6
Botswana	Kruger National Park	Khwai		-19.1217	23.8683		2015	2015	Adults	NBC, CDC LT	M	An cydippis		Cornel, A.J., Lee, Y., Almeida, A.P.G. et al. Mosquito community composition in South Africaand some neighboring countries. Parasites Vectors 11, 331 (2018). https://doi.org/10.1186/s13071-018-2824-6
Mozambique	Kruger National Park	Vilankulo		-21.9517	35.3133		2015	2015	Adults	NBC	M	An cydippis		Cornel, A.J., Lee, Y., Almeida, A.P.G. et al. Mosquito community composition in South Africaand some neighboring countries. Parasites Vectors 11, 331 (2018). https://doi.org/10.1186/s13071-018-2824-6
South Africa	Kruger National Park	Shingwedzi		-23.1117	31.4567		2015	2015	Adults	NBC	M	An cydippis		Cornel, A.J., Lee, Y., Almeida, A.P.G. et al. Mosquito community composition in South Africaand some neighboring countries. Parasites Vectors 11, 331 (2018). https://doi.org/10.1186/s13071-018-2824-6
South Africa	Kruger National Park	Tshokwane		-24.785	31.9267		2015	2015	Adults	NBC	M	An cydippis		Cornel, A.J., Lee, Y., Almeida, A.P.G. et al. Mosquito community composition in South Africaand some neighboring countries. Parasites Vectors 11, 331 (2018). https://doi.org/10.1186/s13071-018-2824-6
South Africa	Kruger National Park	Skukuza		-24.985	31.58		2015	2015	Adults	CDC LT	M	An cydippis		Cornel, A.J., Lee, Y., Almeida, A.P.G. et al. Mosquito community composition in South Africaand some neighboring countries. Parasites Vectors 11, 331 (2018). https://doi.org/10.1186/s13071-018-2824-6
South Africa	Kruger National Park	Lower Sabie		-25.12	31.9267		2015	2015	Adults	NBC	M	An cydippis		Cornel, A.J., Lee, Y., Almeida, A.P.G. et al. Mosquito community composition in South Africaand some neighboring countries. Parasites Vectors 11, 331 (2018). https://doi.org/10.1186/s13071-018-2824-6
South Africa	Lapalala Nature Reserve	Lapalala		-23.8917	28.2667		2015	2015	Adults	NBC, CDC LT	M	An cydippis		Cornel, A.J., Lee, Y., Almeida, A.P.G. et al. Mosquito community composition in South Africaand some neighboring countries. Parasites Vectors 11, 331 (2018). https://doi.org/10.1186/s13071-018-2824-6
South Africa	Rooipoort Nature Reserve	Rooipoort		-28.9367	24.1683		2015	2015	Adults	NBC, CDC LT	M	An cydippis		Cornel, A.J., Lee, Y., Almeida, A.P.G. et al. Mosquito community composition in South Africaand some neighboring countries. Parasites Vectors 11, 331 (2018). https://doi.org/10.1186/s13071-018-2824-6
Madagascar	Vatovavy Fitovinany	Mananjary	Mananjary	-21.235	48.351	Encarta	1902	1966	Adults, Larvae	IR, PSC, HBC, ABC, Bed net traps, Exit traps, LC	M, CBS	An funestus var confusus	An milloti, An grassei, An pauliani, An maculipalpis, An fuscicolor	Laveran MA (1904). Anopheles et paludisme a Madagascar. Prophylaxie du paludisme. Bulletin de l'Academie de Medecine, 52: 197-218; Masson (1930). Note sur le fonctionnement du service antipaludique. Bulletin de la SociŽtŽ de Pathologie Exotique, 23: 138-148; Grjebine A (1966). Faune de Madagascar XXII. Insectes Dipteres Culicidae Anophelinae. ORSTOM Paris, 487 pp.; assembly of previous survey dat…
Madagascar	Atsinanana	Toamasina I	Tamatave	-18.1667	49.3833	GPS	1903	1993	Adults, Larvae	IR, OR, LC	M, CBS	An funestus var confusus	An cydippis, An pauliani, An milloti, An grassei, An radama, An ranci, An fuscicolor	Laveran MA (1904). Anopheles et paludisme a Madagascar. Prophylaxie du paludisme. Bulletin de l'Academie de Medecine, 52: 197-218; Masson (1930). Note sur le fonctionnement du service antipaludique. Bulletin de la SociŽtŽ de Pathologie Exotique, 23: 138-148; Wilson DB (1947). Malaria in Madagascar. East African Medical Journal, 24: 171-178; Bernard PM (1954). Trois ans de lutte antipaludique a Ma…
Madagascar	Anosy	Taolanaro	Fort Dauphin	-25.04	46.96	GPS	1930	2014	Adults	IR	M, CBS, DNA, PCR	An funestus var confusus	An pauliani	Masson (1930). Note sur le fonctionnement du service antipaludique. Bulletin de la SociŽtŽ de Pathologie Exotique, 23: 138-148; Bernard PM (1954). Trois ans de lutte antipaludique a Madagascar. Bulletin de Madagascar, No 96, 387-458; Chauvet (1969). Repartition et ecologie du complexe Anopheles gambiae a Madagascar. Cahier ORSTOM, 7: 235-275; Le Goff G, Leong Pock Tsy JM, Robert V (2006). Molecul…
Madagascar	Sava	Antalaha	Antalaha	-14.9	50.2718	Google Earth	1952	1966	Adults, Larvae	IR, PSC, HBC, ABC, Bed net traps, Exit traps, LC	M, CBS	An funestus var confusus	An grassei, An pauliani, An maculipalpis	Grjebine A (1966). Faune de Madagascar XXII. Insectes Dipteres Culicidae Anophelinae. ORSTOM Paris, 487 pp.; assembly of previous survey data by Institute Pasteur & Others; Bernard PM (1954). Trois ans de lutte antipaludique a Madagascar. Bulletin de Madagascar, No 96, 387-458; Chauvet (1969). Repartition et ecologie du complexe Anopheles gambiae a Madagascar. Cahier ORSTOM, 7: 235-275
Zimbabwe	Mashonaland Central	Shamva	Shamva	-17.317	31.549	Encarta	1926	1956	Adults, Larvae	IR, OR, LC	M	An funestus var. confusus, An funestus var. fuscivenosus, An squamosus var. cydippis, An coustani var. tenebrosus	An fuscivenosus, An cinereus, An demeilloni, An longipalpis, An maculipalpis, An natalensis, An pretoriensis, An rhodesiensis, An ruarinus, An seydeli, An theileri	Leeson HS (1931). Anopheline Mosquitos in Southern Rhodesia 1926Ð1928. A Report on Investigations Made During Researches on Blackwater Fever Conducted by Dr. G.R. Ross. The London School of Hygiene and Tropical Medicine, March 1931. [Memoir Series of the London School of Hygiene and Tropical Medicine, vol. 4.]; Evans AM (1931). A new subspecies of Anopheles funestus giles from Southern Rhodesia. …
Zimbabwe	Bulawayo	Bulawayo	Bulawayo	-20.1724	28.5808	Google Earth	1926	1956	Adults, Larvae	IR, OR, LC	M	An funestus var. confusus, An squamosus var. cydippis	An argenteolobutus, An cinereus, An demeilloni, An longipalpis, An maculipalpis, An pretoriensis, An rhodesiensis, An ruarinus, An theileri	Leeson HS (1931). Anopheline Mosquitos in Southern Rhodesia 1926Ð1928. A Report on Investigations Made During Researches on Blackwater Fever Conducted by Dr. G.R. Ross. The London School of Hygiene and Tropical Medicine, March 1931. [Memoir Series of the London School of Hygiene and Tropical Medicine, vol. 4.]; Leeson HS (1930). Variations in the wing ornamentation of Anopheles funestus, Giles. B…
Zimbabwe	Manicaland	Mutare	Umtali	-18.9706	32.6709	Geonames	1934	1956	Adults, Larvae	IR, OR, LC	M	An funestus var. confusus, An squamosus var. cydippis	An ardensis, An cinereus, An demeilloni, An longipalpis, An maculipalpis, An natalensis, An pretoriensis, An rhodesiensis, An ruarinus, An theileri	Evans AM & Lesson HS (1935). The funestus series of Anopheles in Southern Rhodesia, with description of a new variety. Annals of Tropical Medicine & Parasitology, 29: 33-47; Reid ET & Woods RW (1957). Anopheline mosquitoes of southern Rhodesia: a general survey. Proceedings & Transactions of the Rhodesia Scientific Association, 45: 47-72
Zimbabwe	Manicaland	Chipinge	Chipinga	-20.1885	32.6229	Google Earth	1940	1956	Adults, Larvae	IR, OR, LC	M	An funestus var. confusus, An squamosus var. cydippis	An ardensis, An argenteolobutus, An brunnipes, An demeilloni, An garnhami, An longipalpis, An maculipalpis, An natalensis, An pretoriensis, an seydeli	Reid ET & Woods RW (1957). Anopheline mosquitoes of southern Rhodesia: a general survey. Proceedings & Transactions of the Rhodesia Scientific Association, 45: 47-72
Gambia	Banjul	Banjul	Banjul	13.456	-16.59	Encarta	1902	1962	Adults, Larvae	IR, OR, LC	M	An funsestus subumbrosa, An funsestus umbrosa		Simpson JJ (1911). Entomological Research in British West Africa. I. Gambia. Bulletin of Entomological Research, 2: 187-239; op cit collections by Dr. Dutton; Kumm HW (1929). The geographical distribution of the malaria carrying mosquitoes: A collection of recorded material in the literature and in personal communications to the author. American Journal of Hygiene, 10: 1-154; op cit collections b…
Burundi	Bururi	Buyengero	Mosso-Sud	-3.8768	29.5409	Combination	1959	1965	Unknown	Unknown	M	An marshalli gibbinsi, An squamosus var. cydippis	An implexus, An longipalpis, An natalensis, An seydeli, An theileri	Vermylen M (1967). Distribution of the genus Anopheles in the Republic of Rwanda and the Kingdom of Burundi. Rivista di Malariologia, 46:13-22; Meyus H, Lips M, Caubergh H (1962). L'etat actuel du probleme du paludisme d'altitude au Ruanda-Urundi. Annales de la SociŽtŽ Belge de MŽdecine Tropicale, 42: 771-782
South Africa	Mpumalanga	Nkomazi Local Municipality	Komatiepoort	-25.4333	31.9333	Google Earth	1927	2000	Adults, Larvae	ABC, OR, IR, HBC, LC	M, CBS, DNA, PCR	An marshalli spp A	An pretoriensis, An quadriannulatus	Ingram A & de Meillon B (1929). A mosquito survey of certain parts of South Africa, with special reference to the carriers of malaria and thier control. The South African Institute for Medical research, Johannesburg, January 1929; De Meillon B (1934). Entomological studies - Observations on Anopheles funestus and Anopheles gambiae in the Transvaal. Publications of the South African Institute for …
South Africa	Northern Province	Greater Tzaneen Local Municipality	Tzaneen	-23.8331	30.1563	Google Earth	1928	1997	Adults, Larvae	IR, NBC, OR, HBC, Pit Traps, LC	M, CBS, DNA, PCR	An marshalli spp A	An cinereus, An longipalpis, An pretoriensis, An maculipalpis, An theileri, An natalensis, An rhodesiensis, An cinctus, An ardensis, An demeilloni, An aruni	Ingram A & de Meillon B (1929). A mosquito survey of certain parts of South Africa, with special reference to the carriers of malaria and thier control. The South African Institute for Medical research, Johannesburg, January 1929; De Meillion B (1933). On anopheles funestus and its allies in the Trasvaal. Annals of Tropical Medicine & Parasitology, 27: 83-97; DPH (1932). Report on the Malaria Uni…
Zimbabwe	Harare	Harare	Harare	-17.817	31.05	Encarta	1901	2002	Adults, Larvae	IR, HLC, Exit traps, ABC, OR, LC	M, CBS, PCR	An marshalli spp B & C, An funestus var. confusus, An funestus var. fuscivenosus, An squamosus var. cydippis	An cinereus, An argenteolobatus, An ardensis, An brunnipes, An cinereus, An demeilloni, An An domicolus, An longipalpis, An maculipalpis, An michaeli, An pretoriensis, An rhodesiensis, An theileri	Kumm HW (1929). The geographical distribution of the malaria carrying mosquitoes: A collection of recorded material in the literature and in personal communications to the author. American Journal of Hygiene, 10: 1-154; op cit collections by Marshall; Leeson HS (1931). Anopheline Mosquitos in Southern Rhodesia 1926Ð1928. A Report on Investigations Made During Researches on Blackwater Fever Conduc…
Burundi	Rutana	Bukemba	Musaza	-4.0221	30.1248	Combination	1951	1952	Larvae	LC	M	An marshalli var gibbinsi, An squamosus var. cydippis	An natalensis	Lambrecht FL (1952). Anophelisme dans le Mosso-Sud, Urundi. Annales de la Societe Belge de MŽdecine Tropicale, 32: 243-246; Vermylen M (1967). Distribution of the genus Anopheles in the Republic of Rwanda and the Kingdom of Burundi. Rivista di Malariologia, 46:13-22.
Kenya	Central	Muranga	Muranga (Fort Hall)	-0.7237	37.1607	Google Earth	1926	1932	Adults, Larvae	IR, HBC, OR, LC	M	An marshalli var keniensis	An cinereus, An pretoriensis, An demeilloni, An maculipalpis	Symes CB (1927). Notes on Anophelines and Malaria in Kenya. Kenya and East Africa Medical Journal, 5:138-182; Symes CB (1931). Descriptions of fourth stage larave of certain Anophelines of East Africa, with brief notes on breeding, distribution and economic importance in Kenya. Records of the Medical Research Laboratory (no2), Medical Department, Colony & Protectorate of Kenya, December 1931; Eva…
Kenya	Central	Thika	Ruiru	-1.1686	36.9529	GPS	1926	1930	Larvae	LC	M	An marshalli var keniensis	An christyi, An maculipalpis	Symes CB (1931). Descriptions of fourth stage larvae of certain Anophelines of East Africa, with brief notes on breeding, distribution and economic importance in Kenya. Records of the Medical Research Laboratory (no2), Medical Department, Colony & Protectorate of Kenya, December 1931
Kenya	Central	Thika	Thika	-1.049	37.092	Encarta	1926	1996	Adults, Larvae	Unknown, LC	M, DNA, PCR	An marshalli var keniensis	An christyi, An cinereus, An pretoriensis, An longipalpis, An maculipalpis, An theileri	Symes CB (1931). Descriptions of fourth stage larvae of certain Anophelines of East Africa, with brief notes on breeding, distribution and economic importance in Kenya. Records of the Medical Research Laboratory (no2), Medical Department, Colony & Protectorate of Kenya, December 1931; Kamau L, Mukabana WR, Hawley WA, Lehmann T, Irungu LW, Orago AAS, Collins FH (1999). Analysis of genetic variabil…
Kenya	Coast	Kwale	Digo	-4.233	39.183	Encarta	1926	1936	Adults, Larvae	Unknown, LC	M	An marshalli var keniensis		Evans AM & Symes CB (1937). Anopheles funestus and its allies in Kenya. Annals of Tropical Medicine & Parasitology, 31: 105-112; Symes CB (1931). Descriptions of fourth stage larvae of certain Anophelines of East Africa, with brief notes on breeding, distribution and economic importance in Kenya. Records of the Medical Research Laboratory (no2), Medical Department, Colony & Protectorate of Kenya,…
Kenya	Coast	Taita Taveta	Taveta	-3.403	37.679	Encarta	1926	2004	Adults, Larvae	IR, OR, ABC, PSC, Exit traps, LC	M, Cross-mating, CBS, DNA, PCR	An marshalli var keniensis	An pretoriensis, An natalensis, An rhodesiensis, An longipalpis, An multicinctus	Symes CB (1931). Descriptions of fourth stage larvae of certain Anophelines of East Africa, with brief notes on breeding, distribution and economic importance in Kenya. Records of the Medical Research Laboratory (no2), Medical Department, Colony & Protectorate of Kenya, December 1931; Evans AM & Symes CB (1937). Anopheles funestus and its allies in Kenya. Annals of Tropical Medicine & Parasitolog…
Kenya	Eastern	Machakos	Machakos	-1.534	37.239	Combination	1926	2005	Larvae	LC	M, PCR	An marshalli var keniensis	An christyi, An cinereus, An demeilloni, An pretoriensis, An rhodesiensis, An maculipalpis	Symes CB (1931). Descriptions of fourth stage larvae of certain Anophelines of East Africa, with brief notes on breeding, distribution and economic importance in Kenya. Records of the Medical Research Laboratory (no2), Medical Department, Colony & Protectorate of Kenya, December 1931; Chen H, Githeko AK, Githure JI, Mutunga J, Zhou G, Yan G (2008). Monooxygenase levels and knockdown resistance (k…
Kenya	Eastern	Machakos	Ukamba Reserve	-1.4983	37.293	Google Earth	1926	1930	Larvae	LC	M	An marshalli var keniensis	An christyi, An cinereus, An pretoriensis, An rhodesiensis, An demeilloni, An maculipalpis	Symes CB (1931). Descriptions of fourth stage larvae of certain Anophelines of East Africa, with brief notes on breeding, distribution and economic importance in Kenya. Records of the Medical Research Laboratory (no2), Medical Department, Colony & Protectorate of Kenya, December 1931
Kenya	Nairobi	Nairobi	Dagoretti	-1.299	36.777	Encarta	1926	1930	Larvae	LC	M	An marshalli var keniensis	An demeilloni	Symes CB (1931). Descriptions of fourth stage larvae of certain Anophelines of East Africa, with brief notes on breeding, distribution and economic importance in Kenya. Records of the Medical Research Laboratory (no2), Medical Department, Colony & Protectorate of Kenya, December 1931
Kenya	Nairobi	Nairobi	Kabete	-1.2374	36.7457	GPS	1926	1930	Larvae	LC	M	An marshalli var keniensis	An christyi, An cinereus, An demeilloni	Symes CB (1931). Descriptions of fourth stage larvae of certain Anophelines of East Africa, with brief notes on breeding, distribution and economic importance in Kenya. Records of the Medical Research Laboratory (no2), Medical Department, Colony & Protectorate of Kenya, December 1931
Kenya	Nyanza	Homa Bay	South Kavirondo	-0.5314	34.4578	Google Earth	1926	1930	Larvae	LC	M	An marshalli var keniensis	An christyi, An pretoriensis, An demeilloni	Symes CB (1931). Descriptions of fourth stage larvae of certain Anophelines of East Africa, with brief notes on breeding, distribution and economic importance in Kenya. Records of the Medical Research Laboratory (no2), Medical Department, Colony & Protectorate of Kenya, December 1931
Kenya	Nyanza	Kisumu	Maseno	-0.0034	34.5983	GPS	1926	1930	Larvae	LC	M	An marshalli var keniensis	An christyi, An longipalpis, An demeilloni, An theileri	Symes CB (1931). Descriptions of fourth stage larvae of certain Anophelines of East Africa, with brief notes on breeding, distribution and economic importance in Kenya. Records of the Medical Research Laboratory (no2), Medical Department, Colony & Protectorate of Kenya, December 1931
Kenya	Rift Valley	Kericho	Kericho	-0.3667	35.2843	GPS	1926	1930	Larvae	LC	M	An marshalli var keniensis	An harperi, An christyi, An cinereus, An ardensis, An garnharmi, An maculipalpis, An theileri	Symes CB (1931). Descriptions of fourth stage larvae of certain Anophelines of East Africa, with brief notes on breeding, distribution and economic importance in Kenya. Records of the Medical Research Laboratory (no2), Medical Department, Colony & Protectorate of Kenya, December 1931; Evans AM (1936). Two new anopheline mosquitoes from Kenya. Annals of Tropical Medicine & Parasitology, 30: 533; r…
Kenya	Rift Valley	Nandi South	Nandi Reserve	0.079	35.0485	Google Earth	1926	1930	Larvae	LC	M	An marshalli var keniensis	An christyi	Symes CB (1931). Descriptions of fourth stage larvae of certain Anophelines of East Africa, with brief notes on breeding, distribution and economic importance in Kenya. Records of the Medical Research Laboratory (no2), Medical Department, Colony & Protectorate of Kenya, December 1931
Kenya	Rift Valley	Trans Nzoia	Kitale	1.025	34.999	Encarta	1926	2010	Adults, Larvae	IR, CDC LT, HLC, OR, LC	M, PCR	An marshalli var keniensis	An cinerius, An harperi, An christyi, An pretoriensis, An implexus, An natalensis, An rhodesiensis, An longipalpis, An demeilloni, An garnharmi, An maculipalpis	Symes CB (1927). Notes on Anophelines and Malaria in Kenya. Kenya and East Africa Medical Journal, 5:138-182; Symes CB (1931). Descriptions of fourth stage larvae of certain Anophelines of East Africa, with brief notes on breeding, distribution and economic importance in Kenya. Records of the Medical Research Laboratory (no2), Medical Department, Colony & Protectorate of Kenya, December 1931; Eva…
Kenya	Rift Valley	Uasin Gishu	Eldoret	0.5152	35.2664	Google Earth	1926	1941	Adults, Larvae	IR, ABC, OR, LC	M	An marshalli var keniensis	An christyi, An cinereus, An pretoriensis, An demeilloni, An maculipalpis, An garnhami	Symes CB (1927). Notes on Anophelines and Malaria in Kenya. Kenya and East Africa Medical Journal, 5: 138-182; Symes CB (1932). Notes on the infectivity, food and breeding waters of Anophelines in Kenya. Records of the Medical Research Laboratory, Colony & Protectorate of Kenya, June, 1932; Symes CB (1931). Descriptions of fourth stage larvae of certain Anophelines of East Africa, with brief note…
Kenya	Central	Kiambu	Kiambu	-1.1748	36.8304	Google Earth	1926	1927	Adults, Larvae	IR, HBC, OR, LC	M	An marshalli var keniensis, An marshalli var. pitchfordi	An christyi, An cinereus, An pretoriensis, , An demeilloni, An garnharmi, An maculipalpis	Symes CB (1927). Notes on Anophelines and Malaria in Kenya. Kenya and East Africa Medical Journal, 5: 138-182; Symes CB (1931). Descriptions of fourth stage larvae of certain Anophelines of East Africa, with brief notes on breeding, distribution and economic importance in Kenya. Records of the Medical Research Laboratory (no2), Medical Department, Colony & Protectorate of Kenya, December 1931; Ev…
Kenya	Western	Kakamega	Kakamega	0.28	34.742	Encarta	1926	2011	Adults, Larvae	IR, OR, LC	M, PCR	An marshalli var keniensis, An marshalli var. pitchfordi	An implexus, An maculipalpis, An theileri	Symes CB (1931). Descriptions of fourth stage larvae of certain Anophelines of East Africa, with brief notes on breeding, distribution and economic importance in Kenya. Records of the Medical Research Laboratory (no2), Medical Department, Colony & Protectorate of Kenya, December 1931; Symes CB (1930). Anophelines in Kenya. Kenya & East Africa Medical Journal, Nairobi, 7:2-19; Evans AM & Symes CB …
Uganda	Hoima	Bugahya	Hoima	1.433	31.335	GPS	1932	2013	Adults, Larvae	PSC, LC	M, PCR	An marshalli var. gibbinsi		Evans AM (1935). Notes on anophelines I.- Description of Anopheles marshalli var. gibbinsi from Uganda. II.- The characters of A. maculipennis var. messeae in Wirral, England. Annals of tropical Medicine & Parasitology, 29: 469-473; op cit report by GHF Hopkins; Leeson HS (1937). The mosquitoes of the funestus series in East Africa. Bulletin of Entomological Research, 28: 587-603; Gibbins EG (193…
Mozambique	Maputo (city)	Distrito Municipal 1	Maputo	-25.962	32.573	Encarta	1909	2000	Adults, Larvae	IR, HLC, ABC, OR, LC	M, CBS, PCR	An marshalli var. mousinhoi	An tenebrosus, An cydippis, An cinereus, An maculipalpis, An pretoriensis, An demeilloni, An listeri	Sant'Anna JF (1920). Anofel’neos de Portugal e Col—nias : ensaio de entomologia mŽdica com aplica‹o ao estudo do problema do sezonismo. Lisboa, pp. 78; Soromenho L (1923). Epidemiology of malaria and blackwater fever in Portuguese East Africa between 1901-1920. Medical Journal of South Africa, 18: 201-206; Kumm HW (1929). The geographical distribution of the malaria carrying mosquitoes: A collec…
Mozambique	Gaza	Mandlakazi	Manjacaze	-24.701	33.883	Encarta	1937	2002	Adults, Larvae	IR, HLC, LC	M, PCR	An marshalli var. mousinhoi		de Meillon B (1941). Estudos entomol—gicos da col—nia de Moambique : Relat—rio acerca dos vectores do paludismo em algumas partes da çfrica Oriental Portuguesa, com sugestoes para o seu combate. Loureno Marques : Imprensa Nacional de Moambique, pp. 313; de Meillon B & Pereira MC (1940). Notes on some anophelines (Dipt. Culicidae) from Portuguese East Africa. Moambique-Document‡rio Trimestral,…
Zimbabwe	Mashonaland East	Murehwa	Mrewa	-17.6475	31.7828	Google Earth	1945	1954	Adults, Larvae	IR, OR, LC	M	An marshalli var. mousinhoi		Reid ET & Woods RW (1957). Anopheline mosquitoes of southern Rhodesia: a general survey. Proceedings & Transactions of the Rhodesia Scientific Association, 45: 47-72
Mozambique	Gaza	Guija	Guija	-24.489	33.013	Encarta	1958	1958	Adults, Larvae	IR, OR, NBC, LC	M	An marshalli var. mousinhoi	An tenebrosus, An cydippis, An cinereus	Soeiro AAN (1959). Relat—rio da actividade do Instituto de Investiga‹o MŽdica de Moambique em 1958 e Plano de trabalhos para o ano de 1960. Anais do Instituto de Medicina Tropical, 16: 573-611
Nigeria	Lagos	Mainland	Lagos	6.492	3.372	Encarta	1909	2014	Adults, Larvae	HBC, PSC, CDC LT, ABC, NBC, IR, OR, LC	M, Cross-mating, DNA, PCR	An moucheti var. nigeriensis	An obscurus, An maculipalpis, An hargreavesi, An paludis, An cinctus, An freetownensis, An nigeriensis, An pretoriensis	Simpson JJ (1912). Entomological research in British West Africa. III.ÑSouthern Nigeria. Bulletin of Entomological Research, 3: 137-193; Kumm HW (1929). The geographical distribution of the malaria carrying mosquitoes: A collection of recorded material in the literature and in personal communications to the author. American Journal of Hygiene, 10: 1-154; op cit collections by WM Graham & JJ Simps…
Angola	Cuando Cubango	Cuangar	Nangura	-17.8167	19.0167	Other	1965	1967	Adults, Larvae	HLC, HBC, ABC, LC	M, Unknown	An nili s.s.	An distinctus, An argenteolobatus	Ribeiro H & Ramos HC (1975). Research on the mosquitoes of Angola. VI - The genus Anopheles Meigen, 1818 (Diptera, Culicidae). Check-list with new records, keys to the females and larvae, distribution and bioecological notes. Garcia de Orta, Serie Zoologia, 4: 1-40
Zambia	Southern	Choma	Macha	-16.434	26.783	Encarta	2004	2015	Adults	PSC, CDC LT, IR	M, DNA, PCR	An rivulorum-like	An longipalpis type C, An pretoriensis, An quadriannulatus	Lee Y, Seifert SN, Fornadel CM, Norris DE, Lanzaro GC (2012). Single-nucleotide polymorphisms for high-throughput genotyping of Anopheles arabiensis in East and southern Africa. Journal of Medical Entomology, 49: 307-315; Fornadel CM & Norris DE (2008). Increased endophily by the malaria vector Anopheles arabiensis in southern Zambia and identification of digested blood meals. American Journal of…
Nigeria	Borno	Maidugur	Maiduguri	11.859	13.152	Encarta	1940	1960	Adults	Unknown	M	An rufipes (t.f), An rufipes ingrami		Mattingly PF (1947). Notes on the early stages of certain Ethiopian mosquitoes from some locality records from British West Africa. Annals of Tropical Medicine & Parasitology, 47: 239-251 (citing JD Robertson); Service MW (1963). Checklist and distribution of the Nigerian Culicidae (Diptera). Journal of the West African Science Association, 8: 80-110
Sudan	Gadaref	Al Rahd	El Hawata	13.4183	34.6284	Google Earth	1930	1954	Unknown	Unknown	M	An rufipes Gough		Lewis DJ (1945). Observations on the distribution and taxonomy of Culicidae (Diptera) in the Sudan. Transactions of the Royal Entomological Society of London, 95: 1-26; Lewis DJ (1956). The anopheline mosquitoes of Sudan. Bulletin of Entomological Research, 47: 475-494; Digitized from map shown in Figure 9, page 489 Google Earth to nearest towns
Sudan	Northern Kordofan	Um Rawaba	Er Rahad	12.7178	30.6499	Google Earth	1930	2002	Adults, Larvae	PSC, IR, LC	M, CBS	An rufipes Gough		Lewis DJ (1945). Observations on the distribution and taxonomy of Culicidae (Diptera) in the Sudan. Transactions of the Royal Entomological Society of London, 95: 1-26; Lewis DJ (1956). The anopheline mosquitoes of Sudan. Bulletin of Entomological Research, 47: 475-494; Petrarca V, Nugud AD, Ahmed MA, Haridi AM, Di Deco MA, Coluzzi M (2000). Cytogenetics of the Anopheles gambiae complex in Sudan,…
Sudan	Sennar	Sennar	Sennar	13.542	33.605	Encarta	1930	2009	Adults, Larvae	PSC, HLC, Adults reared from larvae, LC	M, PCR	An rufipes Gough		Lewis DJ (1945). Observations on the distribution and taxonomy of Culicidae (Diptera) in the Sudan. Transactions of the Royal Entomological Society of London, 95: 1-26; Lewis DJ (1958). Some mosquitoes of the Blue Nile valley in the Republic of the Sudan. Bulletin of Entomological Research, 49: 133-155; Zahar AR (1967). Duty trip report to Sudan Malaria pre-eradication programme 21 October 17 Nov…
Sudan	Southern Kordofan	Kadugli	Umm Jan	10.9665	29.8551	Combination	1930	1944	Unknown	Unknown	M	An rufipes Gough		Lewis DJ (1945). Observations on the distribution and taxonomy of Culicidae (Diptera) in the Sudan. Transactions of the Royal Entomological Society of London, 95: 1-26
Sudan	Southern Kordofan	Rashad	Umm Berembeita	11.848	30.676	Encarta	1930	1944	Unknown	Unknown	M	An rufipes Gough		Lewis DJ (1945). Observations on the distribution and taxonomy of Culicidae (Diptera) in the Sudan. Transactions of the Royal Entomological Society of London, 95: 1-26
Sudan	Southern Kordofan	Talodi	Talodi	10.6364	30.3797	Google Earth	1930	2014	Larvae	LC	M, PCR	An rufipes Gough	An rhodesiensis, An rupicolus	Lewis DJ (1945). Observations on the distribution and taxonomy of Culicidae (Diptera) in the Sudan. Transactions of the Royal Entomological Society of London, 95: 1-26; Lewis DJ (1956). The anopheline mosquitoes of Sudan. Bulletin of Entomological Research, 47: 475-494; Digitized from map shown in Figure 9, page 489 Google Earth to nearest towns; Awad F & Mohamed Ismail S (2015). The malaria situ…
Sudan	White Nile	Al Gutaina	Jebel Auliya	15.234	32.5	Encarta	1930	1967	Adults, Larvae	PSC, LC	M	An rufipes Gough		Lewis DJ (1945). Observations on the distribution and taxonomy of Culicidae (Diptera) in the Sudan. Transactions of the Royal Entomological Society of London, 95: 1-26; Omer SM & Cloudsley-Thompson JL (1970). Survival of female Anopheles gambiae Giles through a 9-month dry season in Sudan. Bulletin of the World Health Organization, 42: 319-330
Sudan	White Nile	Kosti	Kosti	13.1636	32.6573	Google Earth	1930	2014	Adults, Larvae	IR, OR, Adults reared from larvae, LC	M, CBS, PCR	An rufipes Gough		Lewis DJ (1945). Observations on the distribution and taxonomy of Culicidae (Diptera) in the Sudan. Transactions of the Royal Entomological Society of London, 95: 1-26; Lewis DJ (1956). The anopheline mosquitoes of Sudan. Bulletin of Entomological Research, 47: 475-494; Digitized from map shown in Figure 9, page 489 Google Earth to nearest towns; Petrarca V, Nugud AD, Ahmed MA, Haridi AM, Di Deco…
Sudan	White Nile	Al Jabalian	Jebelein	12.5904	32.8008	Geonames	1937	1987	Adults, Larvae	IR, LC	M, CBS	An rufipes Gough		Lewis DJ (1948). The mosquitoes of Jebel Aluyia Reservoir on the White Nile. Bulletin of Entomological Research, 39: 133-157; Lewis DJ (1945). Observations on the distribution and taxonomy of Culicidae (Diptera) in the Sudan. Transactions of the Royal Entomological Society of London, 95: 1-26; Lewis DJ (1956). The anopheline mosquitoes of Sudan. Bulletin of Entomological Research, 47: 475-494; Pe…
Sudan	Al Jazeera	East Al Jazeera	Wad Medani	14.4001	33.5168	Google Earth	1944	2014	Adults, Larvae	Adults reared from larvae, PSC, IR, LC	M, PCR	An rufipes Gough		Lewis DJ (1956). The anopheline mosquitoes of Sudan. Bulletin of Entomological Research, 47: 475-494; Digitized from map shown in Figure 9, page 489 Google Earth to nearest towns; Edwards FW (1929). Mosquito Notes.ÑVIII. Bulletin of Entomological Research, 20: 321-343; op cit report by W Cameron (date not specified); Lewis DJ (1945). Observations on the distribution and taxonomy of Culicidae (Dip…
Sudan	Kassala	Kassala	Wad Sherifi	15.3649	36.4526	Google Earth	1944	2008	Adults, Larvae	HBC, IR, CDC LT, PSC, LC	M, DNA	An rufipes Gough	An rhodesiensis	Lewis DJ (1956). The anopheline mosquitoes of Sudan. Bulletin of Entomological Research, 47: 475-494; Digitized from map shown in Figure 9, page 489 Google Earth to nearest towns; Malcolm CA (1988). Medical Entomology mission to East Sudan. UNHCR Technical Support Service, TSS Mission Report 58/88, Geneva, pp 96; Abdelrafie MM (2011). Population Structure of the Anopheles arabiensis Patton (Dipte…
Sudan	Southern Kordofan	Kadugli	Heiban	11.217	30.517	Encarta	1930	1954	Unknown	Unknown	M	An rufipes Gough, An rufipes var. ingrami Edwards	An rupicolus, An rhodesiensis, An pretoriensis	Lewis DJ (1945). Observations on the distribution and taxonomy of Culicidae (Diptera) in the Sudan. Transactions of the Royal Entomological Society of London, 95: 1-26; Lewis DJ (1956). The anopheline mosquitoes of Sudan. Bulletin of Entomological Research, 47: 475-494
Niger	Diffa	Diffa	Diffa	13.316	12.616	Encarta	1961	1965	Adults, Larvae	HBC, ABC, LC	M	An rufipes rufipes		Julvez J, Mouchet J, Suzzoni J, Larrouy G, Fouta A, Fontenille D (1998). The anopheles of Niger. Bulletin de la SociŽtŽ de Pathologie Exotique, 91: 321-326; Brunhes J, VŽnard P, Diallo B, Dyemkouma A (1966). Compte-rendu de la prospection entomologique faite dans l'Est de la RŽpublique du Niger du 6 octobre au 7 novembre 1965. Bobo-Dioulasso : OCCGE, 1966, 24 p. multigr.
Niger	Tahoua	Birni N'konni	Birni Konni	13.796	5.2503	Geonames	1961	1963	Adults, Larvae	Unknown, LC	M	An rufipes rufipes		Julvez J, Mouchet J, Suzzoni J, Larrouy G, Fouta A, Fontenille D (1998). The anopheles of Niger. Bulletin de la SociŽtŽ de Pathologie Exotique, 91: 321-326
Nigeria	Niger	Wushishi	Zungeru	9.804	6.158	Encarta	1910	1960	Adults, Larvae	HBC, OR, LC	M	An rufipes var. ingrami	An umbrosus, An flavicosta, An domicolus, An pretoriensis, An maculipalpis, An pretoriensis, An smithi	Simpson JJ (1912). Entomological research in British West Africa. II. Northern Nigeria. Bulletin of Entomological Research, 2: 301-356; Kumm HW (1929). The geographical distribution of the malaria carrying mosquitoes: A collection of recorded material in the literature and in personal communications to the author. American Journal of Hygiene, 10: 1-154; op cit collections by JJ Simpson & WB Johns…
Ghana	Northern	Bole	Bole	9.0333	-2.4833	Google Earth	1911	1926	Adults, Larvae	OR, IR, LC	M	An rufipes var. ingrami	An watsoni	Ingram A (1912). Notes on the mosquitos observed at Bole, Northern Territories, Gold Coast. Bulletin of Entomological Research, 3: 73-78; Edwards FW (1929). Mosquito Notes.ÑVIII. Bulletin of Entomological Research, 20: 321-343; op cit report by A Ingram; Kumm HW (1929). The geographical distribution of the malaria carrying mosquitoes: A collection of recorded material in the literature and in per…
Nigeria	Kaduna	Doka/kaw	Anguwun Rimi	10.5545	7.4405	Google Earth	1957	1969	Adults, Larvae	CDC LT, Monks wood traps, Exit traps, IR, PSC, HLC, OR, LC	M, CBS	An rufipes var. ingrami	An flavicosta, An maculipalpis, An implexus, An pretoriensis	Service MW (1969). A dry-season of the anopheles gambiae complex around Kaduna, Northern Nigeria. WHO/VBC/69.132, WHO/MAL/69.690, pp. 8; Service MW (1970). Identification of the Anopheles gambiae complex in Nigeria by larval and adult chromosomes. Annals of Tropical Medicine & Parasitology, 64:131-136; Service MW (1963a). The ecology of the mosquitoes of the Northern guinea savannah of Nigeria. B…
Burundi	Gitega	Gitega	Gitega	-3.428	29.93	Encarta	1935	2006	Adults, Larvae	IR, OR, PSC, LC	M, PCR	An squamosus entebbiensis, An marshalli var gibbinsi	An demellioni, An christyi	Duren A (1938). Etat actuel de nos connaissances sur les anophles du Congo belge. Annales de la Societe Belge de MŽdecine Tropicale, 18: 557-580; Vincke IH, Jadin JB (1946). Contribution ˆ l'Žtude de l'anophŽlisme en pays d'altitude. Annales de la Societe Belge de MŽdecine Tropicale, 26: 483Ð500; Mattingly PF (1949). Notes on collection of Mosquitoes (Diptera: Culicidae) from Ruanda Urundi. Anna…
Zimbabwe	Masvingo	Masvingo	Fort Victoria	-20.0745	30.8327	Google Earth	1940	1956	Adults, Larvae	IR, OR, LC	M	An squamosus var. cydippis	An argenteolobutus, An cinereus, An demeilloni, An longipalpis, An maculipalpis, An pretoriensis, An rhodesiensis, An ruarinus, An theileri	Reid ET & Woods RW (1957). Anopheline mosquitoes of southern Rhodesia: a general survey. Proceedings & Transactions of the Rhodesia Scientific Association, 45: 47-72
Rwanda	Butare	Ngoma	Butare	-2.599	29.731	Encarta	1942	1951	Adults, Larvae	IR, OR, LC	M	An squamosus var. cydippis	An christyi, An demellioni	Vincke IH, Jadin JB (1946). Contribution ˆ l'Žtude de l'anophŽlisme en pays d'altitude. Annales de la Societe Belge de MŽdecine Tropicale, 26: 483Ð500; Mattingly PF (1949). Notes on collection of Mosquitoes (Diptera: Culicidae) from Ruanda Urundi. Annales de la Societe Belge de MŽdecine Tropicale, 29: 29-35; Schwetz J (1948). Considerations sur la future lutte anti-anophelo-paludeene au moyen du …
Burundi	Bujumbura-Mairie	Buyenzi	Bujumbura	-3.372	29.354	Encarta	1935	1981	Adults, Larvae	IR, OR, LC	M	An squamosus var. cydippis, An squamosus entebbiensis	An demellioni, An implexus	Duren A (1938). Etat actuel de nos connaissances sur les anophles du Congo belge. Annales de la Societe Belge de MŽdecine Tropicale, 18: 557-580; Vincke IH, Jadin JB (1946). Contribution ˆ l'Žtude de l'anophŽlisme en pays d'altitude. Annales de la Societe Belge de MŽdecine Tropicale, 26: 483Ð500; Schwetz J (1948). Considerations sur la future lutte anti-anophelo-paludeene au moyen du DDT au Cong…
Angola	Cuando Cubango	Cuito Cuanavale	Cuito Cuanavale	-15.1667	19.1667	Google Earth	1952	1963	Adults	IR, HLC	M	An wellcomei ugandae	An tchekedii	Gandara AF (1956). Subsido para o estude dos 'Culicidae' (Diptera) de Angola. Anais do Instituto de Medicina Tropical, 13: 387-418; Ribeiro H & Ramos HC (1975). Research on the mosquitoes of Angola. VI - The genus Anopheles Meigen, 1818 (Diptera, Culicidae). Check-list with new records, keys to the females and larvae, distribution and bioecological notes. Garcia de Orta, Serie Zoologia, 4: 1-40
Angola	Moxico	Lumbala N'guimbo	Gago Coutinho town	-14.1822	21.4111	Combination	1952	1955	Adults, Larvae	IR, HLC, LC	M, Unknown	An wellcomei ugandae	An barberellus, An distinctus, An schwetzi	Gandara AF (1956). Subsido para o estude dos 'Culicidae' (Diptera) de Angola. Anais do Instituto de Medicina Tropical, 13: 387-418; Ribeiro H & Ramos HC (1975). Research on the mosquitoes of Angola. VI - The genus Anopheles Meigen, 1818 (Diptera, Culicidae). Check-list with new records, keys to the females and larvae, distribution and bioecological notes. Garcia de Orta, Serie Zoologia, 4: 1-40; …
Angola	Malanje	Cangandala	Cangandala	-9.788	16.429	Encarta	1970	1970	Adults, Larvae	HLC, HBC, ABC, LC	M	An wellcomei ugandae	An austeni	Ribeiro H & Ramos HC (1975). Research on the mosquitoes of Angola. VI - The genus Anopheles Meigen, 1818 (Diptera, Culicidae). Check-list with new records, keys to the females and larvae, distribution and bioecological notes. Garcia de Orta, Serie Zoologia, 4: 1-40
Angola	Malanje	Luquembo	Quimbango	-10.995	17.574	Encarta	1970	1970	Adults, Larvae	HLC, ABC, LC	M, Unknown	An wellcomei ugandae	An caliginosus, An tenebrosus, An natalensis, An flavicosta, An cydippis	Ribeiro H & Ramos HC (1975). Research on the mosquitoes of Angola. VI - The genus Anopheles Meigen, 1818 (Diptera, Culicidae). Check-list with new records, keys to the females and larvae, distribution and bioecological notes. Garcia de Orta, Serie Zoologia, 4: 1-40
Angola	Cuanza Sul	Quibala	Cariango	-10.581	15.336	Encarta	1969	1970	Adults, Larvae	HLC, HBC, LC	M	An wellcomei wellcomei	An cydippis	Ribeiro H & Ramos HC (1975). Research on the mosquitoes of Angola. VI - The genus Anopheles Meigen, 1818 (Diptera, Culicidae). Check-list with new records, keys to the females and larvae, distribution and bioecological notes. Garcia de Orta, Serie Zoologia, 4: 1-40
Angola	Bengo	Quissama	Muxima	-9.5206	13.9589	Google Earth	1970	1970	Adults, Larvae	HLC, HBC, ABC, LC	M	An wellcomei wellcomei		Ribeiro H & Ramos HC (1975). Research on the mosquitoes of Angola. VI - The genus Anopheles Meigen, 1818 (Diptera, Culicidae). Check-list with new records, keys to the females and larvae, distribution and bioecological notes. Garcia de Orta, Serie Zoologia, 4: 1-40
Senegal	Ziguinchor	Bignona	Bignona	12.816	-16.236	Encarta	1908	2009	Adults, Larvae	HBC, PSC, CDC LT, LC	M, Cross-mating, PCR	M/S hybrid		Kumm HW (1929). The geographical distribution of the malaria carrying mosquitoes: A collection of recorded material in the literature and in personal communications to the author. American Journal of Hygiene, 10: 1-154; op cit collections by A Thiroux & L D'Aufreville; Hamon J, Adam JP, Grjebine A (1956). Observations sur la rŽpartition et le comportement des anophles de l'Afrique-Equatoriale Fr…
Senegal	Tambacounda	Tambacounda	Wassadou	13.3586	-13.3595	GPS	1985	2014	Adults, Larvae	HLC, PSC, Exit Traps, IR, CO2-baited traps, ABC, LC	M, CBS, DNA, PCR	M/S hybrid		KonatŽ L, Faye O, Gaye O, Sy N, Diop A, Diouf M, Trape JF, Molez JF (1999). Zoophagie et h™tes alternatifs des vecteurs du paludisme au SŽnŽgal. Parasite, 6: 259-267; Faye O, Gaye O, Diallo S (1991). Evaluation de la sensibilitŽ dÕAnopheles gambiae s.l. au Fenitrothion, au Malathion et au DDT au SŽnŽgal. Dakar Medical, 36: 170-177; Fontenille D, Faye O, Konate L, Sy N, Collins FH (1993). Comparai…
Guinea Bissau	Sector Autonomo De Bissau	Sector Autonomo De Bissau	Antula	11.897	-15.5914	Google Earth	1993	2010	Adults	IR, OR, CDC LT, bed net traps, HLC	M, DNA, PCR	M/S hybrid	An smithii	Palsson K, Jaenson TGT, Dias F, Laugen AT, Bjorkman A (2004). Endopholic Anopheles mosquitoes in Guinea Bissau, West Africa, in relation to human housing conditions. Journal of Medical Entomology, 41: 746-752; Palsson K, Pinto J, Rosario VE, Jaenson TGT (1998). The palpal ratio method compared with PCR to distinguish between Anopheles gambiae s.s. and A. melas from Guinea Bissau, West Africa. Act…
Kenya	Coast	Mombasa	Mombasa Island	-4.0547	39.6636	Google Earth	1900	1969	Adults, Larvae	Hand catches, Exit traps, PSC, HLC, OR, LC	M		An implexus, An maculipalpis	Kumm HW (1929). The geographical distribution of the malaria carrying mosquitoes: A collection of recorded material in the literature and in personal communications to the author. American Journal of Hygiene, 10: 1-154; op cit collections by CW Daniels; Symes CB (1930). Anophelines in Kenya. Kenya & East Africa Medical Journal, Nairobi, 7:2-19; Wiseman RH, Symes LB, McMahon JC, Teesdale C (1939).…
Kenya	Coast	Taita Taveta	Voi	-3.379	38.568	Encarta	1900	1996	Adults, Larvae	IR, LC	M, DNA, PCR		An pretoriensis	Kumm HW (1929). The geographical distribution of the malaria carrying mosquitoes: A collection of recorded material in the literature and in personal communications to the author. American Journal of Hygiene, 10: 1-154; op cit collections by CW Daniels; Symes CB (1931). Descriptions of fourth stage larvae of certain Anophelines of East Africa, with brief notes on breeding, distribution and econom…
Kenya	Eastern	Makueni	Kibwezi	-2.4094	37.9644	GPS	1900	1936	Adults, Larvae	Unknown, LC	M		An pretoriensis	Kumm HW (1929). The geographical distribution of the malaria carrying mosquitoes: A collection of recorded material in the literature and in personal communications to the author. American Journal of Hygiene, 10: 1-154; op cit collections by CW Daniels; Symes CB (1931). Descriptions of fourth stage larvae of certain Anophelines of East Africa, with brief notes on breeding, distribution and econom…
Kenya	Eastern	Makueni	Masongaleni	-2.48	38.051	Encarta	1900	1936	Adults, Larvae	Unknown, LC	M			Kumm HW (1929). The geographical distribution of the malaria carrying mosquitoes: A collection of recorded material in the literature and in personal communications to the author. American Journal of Hygiene, 10: 1-154; op cit collections by CW Daniels; Symes CB (1931). Descriptions of fourth stage larvae of certain Anophelines of East Africa, with brief notes on breeding, distribution and econom…
Mozambique	Nampula	Angoche	Angoche	-16.233	39.909	Encarta	1901	1940	Adults, Larvae	IR, HLC, LC	M		An maculipalpis	Soromenho L (1923). Epidemiology of malaria and blackwater fever in Portuguese East Africa between 1901-1920. Medical Journal of South Africa, 18: 201-206; de Meillon B (1941). Estudos entomol—gicos da col—nia de Moambique : Relat—rio acerca dos vectores do paludismo em algumas partes da çfrica Oriental Portuguesa, com sugestoes para o seu combate. Loureno Marques : Imprensa Nacional de Moambi…
Mozambique	Tete	Cidade de Tete	Tete	-16.164	33.586	Encarta	1901	2002	Adults, Larvae	IR, HLC, LC	M, PCR		An pretoriensis, An longipalpis	Soromenho L (1923). Epidemiology of malaria and blackwater fever in Portuguese East Africa between 1901-1920. Medical Journal of South Africa, 18: 201-206; de Meillon B (1941). Estudos entomol—gicos da col—nia de Moambique : Relat—rio acerca dos vectores do paludismo em algumas partes da çfrica Oriental Portuguesa, com sugestoes para o seu combate. Loureno Marques : Imprensa Nacional de Moambi…
Mozambique	Zambezia	Cidade de Quelimane	Quelimane	-17.8578	36.8948	GPS	1901	2014	Adults, Larvae	IR, HLC, PSC, Exit traps, LC	M, CBS, PCR			Soromenho L (1923). Epidemiology of malaria and blackwater fever in Portuguese East Africa between 1901-1920. Medical Journal of South Africa, 18: 201-206; Kumm HW (1929). The geographical distribution of the malaria carrying mosquitoes: A collection of recorded material in the literature and in personal communications to the author. American Journal of Hygiene, 10: 1-154; op cit collections by L…
Democratic Republic of the Congo	Bas-Congo	Matadi (city)	Matadi	-5.816	13.468	Encarta	1902	1940	Adults, Larvae	OR, IR, LC	M		An maculipalpis, An pretoriensis, An rhodesiensis	Kumm HW (1929). The geographical distribution of the malaria carrying mosquitoes: A collection of recorded material in the literature and in personal communications to the author. American Journal of Hygiene, 10: 1-154; op cit collections by Newstead, Dutton & Todd; op cit collections by Schouteden; Duren A (1929). Contribution ˆ l'Žtude des culicides du Congo belge (Province du Congo Kasa•). Ann…
Liberia	Montserrado	Greater Monrovia	Monrovia	6.3007	-10.7972	Google Earth	1902	2014	Adults, Larvae	IR, OR, PSC, LC	M, Cross-mating		An smithii, An obscurus, An barberellus, An cinctus, An hargreavesi	Kumm HW (1929). The geographical distribution of the malaria carrying mosquitoes: A collection of recorded material in the literature and in personal communications to the author. American Journal of Hygiene, 10: 1-154; op cit collections by H Ziemann; Gelfand HM (1955). Anopheles gambiae Giles and Anopheles Melas Theobold in a coastal Area of Liberia, West Africa. Transactions of Royal Society o…
Tanzania	Dar es Salaam	Ilala	Dar es Salaam	-6.823	39.2697	Encarta	1902	2013	Adults, Larvae	HBC,CDC LT, Tent traps, IR, PSC, LC	M, Cross-mating, PCR		An maculipalpis	Kumm HW (1929). The geographical distribution of the malaria carrying mosquitoes: A collection of recorded material in the literature and in personal communications to the author. American Journal of Hygiene, 10: 1-154; op cit collections by Donitz; Mackay R (1935). Report on Work Done in Dar es Salaam During the Period January 1932- January 1934. The Garden City Press Ltd; Mackay R (1938). Secon…
Togo	Maritime	Golfe	Lome	6.13	1.226	Encarta	1902	2005	Adults, Larvae	PSC, HBC, OR, IR, NBC, Bed net traps, LC	M, PCR		An flavicosta	Kumm HW (1929). The geographical distribution of the malaria carrying mosquitoes: A collection of recorded material in the literature and in personal communications to the author. American Journal of Hygiene, 10: 1-154; op cit collections by H Ziemann; Hamon J, Adam JP, Grjebine A (1956). Observations sur la rŽpartition et le comportement des anophles de l'Afrique-Equatoriale Franaise, du Camer…
Democratic Republic of the Congo	Kinshasa	Kinshasa	Kinshasa (Leopoldville)	-4.328	15.294	Encarta	1903	2000	Adults, Larvae	OR, IR, PSC, HBC, LC	M, DNA, PCR		An umbrosus, An rhodesiensis, An obscurus, An pretoriensis, An brunnipes	Kumm HW (1929). The geographical distribution of the malaria carrying mosquitoes: A collection of recorded material in the literature and in personal communications to the author. American Journal of Hygiene, 10: 1-154; op cit collections by Newstead, Dutton & Todd; Duren A (1929). Contribution ˆ l'Žtude des culicides du Congo belge (Province du Congo Kasa•). Annales de la SociŽtŽ Belge de MŽdeci…
Madagascar	Analamanga	Ankazobe	Ankazobe	-18.3167	47.1167	GPS	1903	2014	Adults, Larvae	IR, OR, PSC, HBC, ABC, Bed net traps, Exit traps, LC	M, CBS, DNA, PCR		An pretoriensis, An cydippis, An maculipalpis, An flavicosta	Laveran MA (1904). Anopheles et paludisme a Madagascar. Prophylaxie du paludisme. Bulletin de l'Academie de Medecine, 52: 197-218; Grjebine A (1966). Faune de Madagascar XXII. Insectes Dipteres Culicidae Anophelinae. ORSTOM Paris, 487 pp.; assembly of previous survey data by Institute Pasteur & Others; Bernard PM (1954). Trois ans de lutte antipaludique a Madagascar. Bulletin de Madagascar, No 96…
Madagascar	Analamanga	Antananarivo-Atsimondrano	Ampahibe	-18.899	47.533	Encarta	1903	1903	Adults	IR, OR	M			Laveran MA (1904). Anopheles et paludisme a Madagascar. Prophylaxie du paludisme. Bulletin de l'Academie de Medecine, 52: 197-218
Madagascar	Analamanga	Antananarivo-Atsimondrano	Faravohitra	-18.9097	47.5309	Google Earth	1903	1904	Adults	IR, OR	M			Laveran MA (1904). Anopheles et paludisme a Madagascar. Prophylaxie du paludisme. Bulletin de l'Academie de Medecine, 52: 197-218
Madagascar	Analamanga	Antananarivo-Atsimondrano	Fort Duchesne	-18.9	47.5333	Other	1903	1903	Adults	IR, OR	M			Laveran MA (1904). Anopheles et paludisme a Madagascar. Prophylaxie du paludisme. Bulletin de l'Academie de Medecine, 52: 197-218
Madagascar	Analamanga	Antananarivo-Atsimondrano	Institut Pasteur de Tananarive	-18.9026	47.5463	Google Earth	1903	1903	Adults	IR, OR	M			Laveran MA (1904). Anopheles et paludisme a Madagascar. Prophylaxie du paludisme. Bulletin de l'Academie de Medecine, 52: 197-218
Madagascar	Analamanga	Antananarivo-Atsimondrano	Tananarive	-18.914	47.526	Encarta	1903	1965	Adults, Larvae	IR, OR, LC	M, Cross-mating			Blanchard (1907). Le paludisme a Madagascar. Archives de Parasitologie, 11: 185-214; Laveran MA (1904). Anopheles et paludisme a Madagascar. Prophylaxie du paludisme. Bulletin de l'Academie de Medecine, 52: 197-218; Masson (1930). Note sur le fonctionnement du service antipaludique. Bulletin de la SociŽtŽ de Pathologie Exotique, 23: 138-148; Wilson DB (1947). Malaria in Madagascar. East African M…
Madagascar	Analanjirofo	Soanierana-Ivongo	Soanierana	-16.923	49.568	Encarta	1903	1903	Adults	IR, OR	M			Laveran MA (1904). Anopheles et paludisme a Madagascar. Prophylaxie du paludisme. Bulletin de l'Academie de Medecine, 52: 197-218
Madagascar	Betsiboka	Maevatanana	Marololo	-16.782	46.866	Encarta	1903	1903	Adults	IR, OR	M			Laveran MA (1904). Anopheles et paludisme a Madagascar. Prophylaxie du paludisme. Bulletin de l'Academie de Medecine, 52: 197-218
Madagascar	Itasy	Miarinarivo	Mandiavato	-19.0914	47.0241	Google Earth	1903	1962	Adults, Larvae	IR, PSC, HBC, ABC, Bed net traps, Exit traps, LC	M			Laveran MA (1904). Anopheles et paludisme a Madagascar. Prophylaxie du paludisme. Bulletin de l'Academie de Medecine, 52: 197-218; Grjebine A (1966). Faune de Madagascar XXII. Insectes Dipteres Culicidae Anophelinae. ORSTOM Paris, 487 pp.; assembly of previous survey data by Institute Pasteur & Others
Madagascar	Itasy	Miarinarivo	Miarinarivo	-18.9608	46.9036	Google Earth	1903	2014	Adults, Larvae	IR, PSC, HBC, ABC, Bed net traps, Exit traps, LC	M		An maculipalpis, An cydippis	Laveran MA (1904). Anopheles et paludisme a Madagascar. Prophylaxie du paludisme. Bulletin de l'Academie de Medecine, 52: 197-218; Wilson DB (1947). Malaria in Madagascar. East African Medical Journal, 24: 171-178; Grjebine A (1966). Faune de Madagascar XXII. Insectes Dipteres Culicidae Anophelinae. ORSTOM Paris, 487 pp.; assembly of previous survey data by Institute Pasteur & Others; Bernard PM …
Madagascar	Vakinankaratra	Antsirabe I	Antsirabe	-19.8667	47.0333	Google Earth	1903	1953	Larvae	LC	M		An cydippis	Laveran MA (1904). Anopheles et paludisme a Madagascar. Prophylaxie du paludisme. Bulletin de l'Academie de Medecine, 52: 197-218; op cit collections by Dr. Bouet (1903); Bernard PM (1954). Trois ans de lutte antipaludique a Madagascar. Bulletin de Madagascar, No 96, 387-458
Madagascar	Vakinankaratra	Betafo	Betafo	-19.84	46.855	Google Earth	1903	2014	Adults, Larvae	IR, PSC, HBC, ABC, Bed net traps, Exit traps, LC	M, CBS		An cydippis, An maculipalpis, An flavicosta, An tenebrosus	Laveran MA (1904). Anopheles et paludisme a Madagascar. Prophylaxie du paludisme. Bulletin de l'Academie de Medecine, 52: 197-218; op cit collections by Dr. Bouet (1903); Grjebine A (1966). Faune de Madagascar XXII. Insectes Dipteres Culicidae Anophelinae. ORSTOM Paris, 487 pp.; assembly of previous survey data by Institute Pasteur & Others; Bernard PM (1954). Trois ans de lutte antipaludique a M…
Madagascar	Vakinankaratra	Faratsiho	Miandrarivo	-19.443	46.753	Encarta	1903	1903	Adults	IR, OR	M			Laveran MA (1904). Anopheles et paludisme a Madagascar. Prophylaxie du paludisme. Bulletin de l'Academie de Medecine, 52: 197-218
South Sudan	Central Equatoria	Bahr Al Jabal	Lado	5.034	31.681	Encarta	1903	1954	Larvae	LC	M			Balfour A (1904). Mosquito work in Khartoum and in the Anglo-Egyptian Sudan generally.Ñ1st report of Wellcome Tropical Research Lab., pp. 14-36; Lewis DJ (1945). Observations on the distribution and taxonomy of Culicidae (Diptera) in the Sudan. Transactions of the Royal Entomological Society of London, 95: 1-26; Lewis DJ (1956). The anopheline mosquitoes of Sudan. Bulletin of Entomological Resear…
Sudan	Khartoum	Khartoum	Khartoum	15.579	32.524	Encarta	1903	2014	Adults, Larvae	PSC, OR, LC	M, PCR			Balfour A (1904). Mosquito work in Khartoum and in the Anglo-Egyptian Sudan generally.Ñ1st report of Wellcome Tropical Research Lab., pp. 14-36; Kumm HW (1929). The geographical distribution of the malaria carrying mosquitoes: A collection of recorded material in the literature and in personal communications to the author. American Journal of Hygiene, 10: 1-154; op cit collections by L Bousfield …
Angola	Bie	Cunhinga	Ocilonda	-11.9808	16.9721	Combination	1904	1905	Adults, Larvae	HLC, LC	M		An austeni, An maculipalpis	Wellman FC & Fay WE (1907). Report on the Endemic Malaria of Bailundo District, Portuguese West Africa. Societˆ per gli Studi della Malaria, 8: 29-58
Angola	Bie	Kuito	Camundongo	-12.5167	17.05	GeoNames	1904	1905	Adults, Larvae	HLC, LC	M		An maculipalpis, An austeni	Wellman FC & Fay WE (1907). Report on the Endemic Malaria of Bailundo District, Portuguese West Africa. Societˆ per gli Studi della Malaria, 8: 29-58; Kumm HW (1929). The geographical distribution of the malaria carrying mosquitoes: A collection of recorded material in the literature and in personal communications to the author. American Journal of Hygiene, 10: 1-154; op cit collections by FC Wel…
Angola	Bie	Kuito	Fort Silvo Porto	-12.2522	16.8585	Combination	1904	1905	Adults, Larvae	HLC, LC	M		An austeni	Wellman FC & Fay WE (1907). Report on the Endemic Malaria of Bailundo District, Portuguese West Africa. Societˆ per gli Studi della Malaria, 8: 29-58; Kumm HW (1929). The geographical distribution of the malaria carrying mosquitoes: A collection of recorded material in the literature and in personal communications to the author. American Journal of Hygiene, 10: 1-154; op cit collections by FC Wel…
Madagascar	Alaotra Mangoro	Moramanga	Moramanga	-18.9472	48.2334	Google Earth	1904	1970	Adults, Larvae	IR, OR, PSC, HBC, ABC, Bed net traps, Exit traps, LC	M, CBS		An cydippis, An grassei, An ranci, An fuscicolor, An roubaudi, An milloti, An pauliani	Laveran MA (1904). Anopheles et paludisme a Madagascar. Prophylaxie du paludisme. Bulletin de l'Academie de Medecine, 52: 197-218; Grjebine A (1966). Faune de Madagascar XXII. Insectes Dipteres Culicidae Anophelinae. ORSTOM Paris, 487 pp.; assembly of previous survey data by Institute Pasteur & Others; Bernard PM (1954). Trois ans de lutte antipaludique a Madagascar. Bulletin de Madagascar, No 96…
Madagascar	Analamanga	Antananarivo-Atsimondrano	Tsiafohy	-18.8113	47.521	Combination	1904	1904	Adults	IR, OR	M			Laveran MA (1904). Anopheles et paludisme a Madagascar. Prophylaxie du paludisme. Bulletin de l'Academie de Medecine, 52: 197-218; op cit collections by Dr. Pin (1904)
Madagascar	Betsiboka	Maevatanana	Kamotro	-16.733	46.766	Encarta	1904	1904	Adults	IR, OR	M			Laveran MA (1904). Anopheles et paludisme a Madagascar. Prophylaxie du paludisme. Bulletin de l'Academie de Medecine, 52: 197-218
Madagascar	Boeny	Ambatoboeny	Ambato	-16.472	46.711	Encarta	1904	1904	Adults	IR, OR	M			Laveran MA (1904). Anopheles et paludisme a Madagascar. Prophylaxie du paludisme. Bulletin de l'Academie de Medecine, 52: 197-218
Madagascar	Boeny	Ambatoboeny	Ankiritra	-16.775	46.443	Encarta	1904	1904	Adults	IR, OR	M			Laveran MA (1904). Anopheles et paludisme a Madagascar. Prophylaxie du paludisme. Bulletin de l'Academie de Medecine, 52: 197-218
Madagascar	Boeny	Ambatoboeny	Madirovalo	-16.4307	46.5494	Google Earth	1904	1962	Adults, Larvae	IR, PSC, HBC, ABC, Bed net traps, Exit traps, LC	M			Laveran MA (1904). Anopheles et paludisme a Madagascar. Prophylaxie du paludisme. Bulletin de l'Academie de Medecine, 52: 197-218; Grjebine A (1966). Faune de Madagascar XXII. Insectes Dipteres Culicidae Anophelinae. ORSTOM Paris, 487 pp.; assembly of previous survey data by Institute Pasteur & Others
Madagascar	Haute Matsiatra	Fianarantsoa I	Fianarantsoa	-21.459	47.078	Encarta	1904	1966	Adults, Larvae	IR, PSC, HBC, ABC, Bed net traps, Exit traps, LC	M, CBS		An cydippis, An maculipalpis, An flavicosta	Laveran MA (1904). Anopheles et paludisme a Madagascar. Prophylaxie du paludisme. Bulletin de l'Academie de Medecine, 52: 197-218; Wilson DB (1947). Malaria in Madagascar. East African Medical Journal, 24: 171-178; Van Someren EC (1947). The description of a new Anopheles of the Myzorhynchus series from Madagascar with notes on its systematic position in relation to the Ethiopian species of this …
Madagascar	Haute Matsiatra	Fianarantsoa II	Fanjakana	-21.19	46.891	Encarta	1904	1904	Adults	IR, OR	M			Laveran MA (1904). Anopheles et paludisme a Madagascar. Prophylaxie du paludisme. Bulletin de l'Academie de Medecine, 52: 197-218
Madagascar	Melaky	Besalampy	Besalampy	-16.748	44.4839	Google Earth	1904	1968	Adults, Larvae	IR, PSC, HBC, ABC, Bed net traps, Exit traps, LC	M, CBS			Laveran MA (1904). Anopheles et paludisme a Madagascar. Prophylaxie du paludisme. Bulletin de l'Academie de Medecine, 52: 197-218; Grjebine A (1966). Faune de Madagascar XXII. Insectes Dipteres Culicidae Anophelinae. ORSTOM Paris, 487 pp.; assembly of previous survey data by Institute Pasteur & Others; Chauvet (1969). Repartition et ecologie du complexe Anopheles gambiae a Madagascar. Cahier ORST…
Madagascar	Menabe	Belon'i Tsiribihina	Ankalalobe	-19.6305	44.9723	Google Earth	1904	1962	Adults, Larvae	IR, PSC, HBC, ABC, Bed net traps, Exit traps, LC	M			Laveran MA (1904). Anopheles et paludisme a Madagascar. Prophylaxie du paludisme. Bulletin de l'Academie de Medecine, 52: 197-218; Grjebine A (1966). Faune de Madagascar XXII. Insectes Dipteres Culicidae Anophelinae. ORSTOM Paris, 487 pp.; assembly of previous survey data by Institute Pasteur & Others
Madagascar	Menabe	Mahabo	Mahabo	-20.388	44.663	Encarta	1904	2014	Adults	IR, OR	M		An pauliani, An maculipalpis	Laveran MA (1904). Anopheles et paludisme a Madagascar. Prophylaxie du paludisme. Bulletin de l'Academie de Medecine, 52: 197-218; Bernard PM (1954). Trois ans de lutte antipaludique a Madagascar. Bulletin de Madagascar, No 96, 387-458; Fornadel C & Norris L (2015). PresidentÕs Malaria Initiative Country Insecticide Susceptibility Summaries. USAID, April 2015
Madagascar	Vatovavy Fitovinany	Ikongo	Ikongo	-21.884	47.441	Encarta	1904	1904	Adults	IR, OR	M			Laveran MA (1904). Anopheles et paludisme a Madagascar. Prophylaxie du paludisme. Bulletin de l'Academie de Medecine, 52: 197-218
South Africa	Kwazulu-natal	eThekwini Metropolitan Municipality	Durban	-29.836	30.941	Encarta	1905	1918	Larvae	LC	M			Kumm HW (1929). The geographical distribution of the malaria carrying mosquitoes: A collection of recorded material in the literature and in personal communications to the author. American Journal of Hygiene, 10: 1-154; op cit collections by E Hill & LG Haydon; Pratt-Johnson J (1921). The Distribution of Malaria in South Africaand a Mosquito Survey of Military Hospital Areas. The Journal of Hygie…
Sudan	Northern Kordofan	Sheikan	El Obeid	13.189	30.218	Encarta	1906	2014	Adults, Larvae	PSC, IR, LC	M, PCR			Kumm HW (1929). The geographical distribution of the malaria carrying mosquitoes: A collection of recorded material in the literature and in personal communications to the author. American Journal of Hygiene, 10: 1-154; op cit collections by Hughes; Lewis DJ (1956). The anopheline mosquitoes of Sudan. Bulletin of Entomological Research, 47: 475-494; Digitized from map shown in Figure 9, page 489 …
Cameroon	Nord	Benoue	Garoua	9.3081	13.4064	GPS	1907	2014	Adults, Larvae	HBC, IR, OR, PSC, Bed net traps, CDC LT, LC	M, PCR		An rhodesiensis, An jabudensis	Kumm HW (1929). The geographical distribution of the malaria carrying mosquitoes: A collection of recorded material in the literature and in personal communications to the author. American Journal of Hygiene, 10: 1-154; op cit collections by H Ziemann; Rageau J (1953). Notice pour la carte de RŽpartition gŽographique des anophles au Cameroun Franais (1952). YaoundŽ : ORSTOM, 1953, 5 p.; Hamon J…
Uganda	Kamuli	Bugabula	Kamuli	0.945	33.125	Google Earth	1907	2010	Adults	Bed net traps, HLC, CDC LT, PSC, NBC, OR, Human-baited bed net traps	M, PCR			Kumm HW (1929). The geographical distribution of the malaria carrying mosquitoes: A collection of recorded material in the literature and in personal communications to the author. American Journal of Hygiene, 10: 1-154; op cit collections by Christy; Onori E & Benthein F (1967). An Investigation of the Annual Cycle of Malaria in an Area of Uganda. WHO Archive, Geneva; McCrae AWR (1975). Malaria. …
Senegal	Fatick	Fatick	Fatick	14.34	-16.426	Encarta	1908	2003	Adults, Larvae	HLC, IR, LC	M, Unknown			Kumm HW (1929). The geographical distribution of the malaria carrying mosquitoes: A collection of recorded material in the literature and in personal communications to the author. American Journal of Hygiene, 10: 1-154; op cit collections by A Thiroux & L D'Aufreville; Hamon J, Abonnenc E, Noel E (1955). Contribution ˆ l'Žtude des Culicides de l'ouest du SŽnŽgal. Annales de Parasitologie Humaine …
Senegal	Kaolack	Kaolack	Kaolack	14.142	-16.101	Encarta	1908	1980	Adults, Larvae	IR, Bed net traps, NBC, HBC, OR, LC	M, CBS		An flavicosta, An brunnipes, An maculipalpis	Kumm HW (1929). The geographical distribution of the malaria carrying mosquitoes: A collection of recorded material in the literature and in personal communications to the author. American Journal of Hygiene, 10: 1-154; op cit collections by A Thiroux & L D'Aufreville; Hamon J, Abonnenc E, Noel E (1955). Contribution ˆ l'Žtude des Culicides de l'ouest du SŽnŽgal. Annales de Parasitologie Humaine …
Senegal	Kolda	Sedhiou	Sedhiou	12.708	-15.576	Encarta	1908	2009	Adults, Larvae	HLC, PSC, CDC LT, OR, LC	M, PCR			Kumm HW (1929). The geographical distribution of the malaria carrying mosquitoes: A collection of recorded material in the literature and in personal communications to the author. American Journal of Hygiene, 10: 1-154; op cit collections by A Thiroux & L D'Aufreville; Hamon J, Devemy P, Rickenbach A, Causse G (1956). Contribution ˆ l'Žtude des moustiques de la Casamance. Annales de Parasitologie…
Senegal	Tambacounda	Bakel	Bakel	14.893	-12.462	Encarta	1908	1995	Adults, Larvae	HLC, IR, PSC, LC	M			Kumm HW (1929). The geographical distribution of the malaria carrying mosquitoes: A collection of recorded material in the literature and in personal communications to the author. American Journal of Hygiene, 10: 1-154; op cit collections by A Thiroux & L D'Aufreville; Diagne N, Fontenille D, Konate L, Faye O, Lamizana MT, Legros F, Molez JF, Trape JF (1994). Les anophles du SŽnŽgal : liste comm…
Senegal	Ziguinchor	Bignona	Dioloulou	13.041	-16.607	Encarta	1908	1954	Adults, Larvae	IR, LC	M			Kumm HW (1929). The geographical distribution of the malaria carrying mosquitoes: A collection of recorded material in the literature and in personal communications to the author. American Journal of Hygiene, 10: 1-154; op cit collections by A Thiroux & L D'Aufreville; Hamon J, Devemy P, Rickenbach A, Causse G (1956). Contribution ˆ l'Žtude des moustiques de la Casamance. Annales de Parasitologie…
Senegal	Ziguinchor	Zigiunchor	Ziguinchor	12.578	-16.287	Encarta	1908	1993	Adults, Larvae	IR, Bed net traps, NBC, HBC, LC	M, Cross-mating, CBS			Kumm HW (1929). The geographical distribution of the malaria carrying mosquitoes: A collection of recorded material in the literature and in personal communications to the author. American Journal of Hygiene, 10: 1-154; op cit collections by A Thiroux & L D'Aufreville; Hamon J, Devemy P, Rickenbach A, Causse G (1956). Contribution ˆ l'Žtude des moustiques de la Casamance. Annales de Parasitologie…
Mali	Segou	Segou	SŽgou	13.4406	-6.2653	Google Earth	1909	2014	Adults, Larvae	OR, HBC, CDC LT, PSC, LC	M, CBS			Hamon J, Eyraud M, Diallo B, Dyemkouma A, Bailly-Choumara H, Ouanou S (1961). Les Moustiques de la Republique du Mali. Annales de la Societe Entomologique de France, 130: 95-129; op cit report by Bouffard; Sautet J, Marneffe H (1955). Paludisme. MŽdecine Tropicale, 15:344-359; Senevet G, Eithes Y (1939). Quelques anophles du Soudan franais. Bulletin de la SociŽtŽ de Pathologie Exotique, 32: 509…
Mozambique	Gaza	Chibuto	Chibuto	-24.679	33.53	Encarta	1909	2008	Adults, Larvae	IR, HLC, LC	M, DNA, PCR		An maculipalpis	Sant'Anna JF (1920). Anofel’neos de Portugal e Col—nias : ensaio de entomologia mŽdica com aplica‹o ao estudo do problema do sezonismo. Lisboa, pp. 78; de Meillon B (1941). Estudos entomol—gicos da col—nia de Moambique : Relat—rio acerca dos vectores do paludismo em algumas partes da çfrica Oriental Portuguesa, com sugestoes para o seu combate. Loureno Marques : Imprensa Nacional de Moambique…
Madagascar	Analamanga	Antananarivo-Atsimondrano	Antananarivo	-18.917	47.517	Encarta	1910	1962	Adults, Larvae	IR, PSC, HBC, ABC, Bed net traps, Exit traps, LC	M		An cydippis	Kumm HW (1929). The geographical distribution of the malaria carrying mosquitoes: A collection of recorded material in the literature and in personal communications to the author. American Journal of Hygiene, 10: 1-154; op cit collections by Couvy; Grjebine A (1966). Faune de Madagascar XXII. Insectes Dipteres Culicidae Anophelinae. ORSTOM Paris, 487 pp.; assembly of previous survey data by Insti…
Nigeria	Anambra	Onitshan	Onitsha	6.13	6.786	Encarta	1910	2005	Adults, Larvae	HLC, PSC, OR, LC	M, PCR		An obscurus, An freetownensis	Simpson JJ (1912). Entomological research in British West Africa. III.ÑSouthern Nigeria. Bulletin of Entomological Research, 3: 137-193; Kumm HW (1929). The geographical distribution of the malaria carrying mosquitoes: A collection of recorded material in the literature and in personal communications to the author. American Journal of Hygiene, 10: 1-154; op cit collections by JJ Simpson; Service …
Nigeria	Bauchi	Zaki	Katagum	12.281	10.351	Encarta	1910	1960	Adults	Unknown	M		An watsoni, An flavicosta	Edwards FW (1912). Some new West African species of Anopheles (sensu lato), with notes on nomenclature. Bulletin of Entomological Research, 2: 141-143; op cit collections by Dr. CES Watson; Gordon RM, Hicks EP, Davey TH, Watson M (1932). A Study of the House-haunting Culicidae occurring in Freetown, Sierra Leone; and of the Part played by them in the transmission of certain tropical diseases, tog…
Nigeria	Kogi	Kotonkar	Lokoja	7.8088	6.7374	Google Earth	1910	1999	Adults, Larvae	HBC, OR, LC	M, PCR		An obscurus, An barbarellus, An brucei, An brunnipes, An flavicosta, An freetownensis, An brohieri, An domicolus, An maculipalpis, An pretoriensis, An rhodesiensis	Simpson JJ (1912). Entomological research in British West Africa. II. Northern Nigeria. Bulletin of Entomological Research, 2: 301-356; Kumm HW (1929). The geographical distribution of the malaria carrying mosquitoes: A collection of recorded material in the literature and in personal communications to the author. American Journal of Hygiene, 10: 1-154; op cit collections by JJ Simpson; Mattingly…
Nigeria	Niger	Agaie	Baro	8.6	6.431	Encarta	1910	1960	Adults, Larvae	HBC, OR, LC	M		An umbrosus, An flavicosta	Simpson JJ (1912). Entomological research in British West Africa. II. Northern Nigeria. Bulletin of Entomological Research, 2: 301-356; Edwards FW (1912). Some new West African species of Anopheles (sensu lato), with notes on nomenclature. Bulletin of Entomological Research, 2: 141-143; op cit collections by Dr. A Ingram; Kumm HW (1929). The geographical distribution of the malaria carrying mosqu…
Nigeria	Oyo	Ibadannorth	Ibadan	7.364	3.894	Encarta	1910	2005	Adults, Larvae	HBC, ABC, NBC, IR, OR, PSC, LC	M, Cross-mating, PCR		An hargreavesi, An nigeriensis, An obscurus	Simpson JJ (1912). Entomological research in British West Africa. III.ÑSouthern Nigeria. Bulletin of Entomological Research, 3: 137-193; Kumm HW (1929). The geographical distribution of the malaria carrying mosquitoes: A collection of recorded material in the literature and in personal communications to the author. American Journal of Hygiene, 10: 1-154; op cit collections by JJ Simpson; Kerr JA …
South Africa	Northern Province	Ba-Phalaborwa Local Municipality	Leysdorp	-23.994	30.524	Encarta	1910	1934	Adults, Larvae	IR, LC	M		An pretoriensis, An quadriannulatus	Kumm HW (1929). The geographical distribution of the malaria carrying mosquitoes: A collection of recorded material in the literature and in personal communications to the author. American Journal of Hygiene, 10: 1-154; op cit collections by Copeland; Ingram A & de Meillon B (1929). A mosquito survey of certain parts of South Africa, with special reference to the carriers of malaria and thier con…
Cameroon	Littoral	Wouri	Douala	4.047	9.705	Encarta	1912	2013	Adults, Larvae	HBC, IR, OR, PSC, CDC LT, LC	M, DNA, PCR		An obscurus, An rhodesiensis, An pretoriensis, An obscurus, An longipalpis, An brunnipes, An dualaensis	Kumm HW (1929). The geographical distribution of the malaria carrying mosquitoes: A collection of recorded material in the literature and in personal communications to the author. American Journal of Hygiene, 10: 1-154; op cit collections by H Ziemann; Rageau J, Adam JP, Rivola E (1953). Preliminary study on the biology of Anopheles gambiae, Giles in the forest regions of South Cameroon. Annales …
Zanzibar	Pemba North	Wete	Pemba	-5.0972	39.7745	Encarta	1913	2013	Adults, Larvae	OR, HLC, ABC, Window Exit traps, CDC LT, OR, LC	M, PCR		An quadriannulatus	Aders WM (1917). Insects injurious to man and stock in Zanzibar. Bulletin of Entomological Research, 7: 391-401; Kumm HW (1929). The geographical distribution of the malaria carrying mosquitoes: A collection of recorded material in the literature and in personal communications to the author. American Journal of Hygiene, 10: 1-154; op cit collections by W Mansfield-Adders; Leeson HS (1937). The mo…
Zanzibar	Unguja Urban West	Urban	Zanzibar	-6.164	39.201	Encarta	1913	2002	Adults, Larvae	OR, HLC, ABC, Window Exit traps, CDC LT, PSC, IR, LC	M, Unknown		An maculipalpis, An longipalpis, An quadriannulatus	Mansfield-Aders W (1920). Notes on the Identification of Anophelinae and their Larvae in the Zanzibar Protectorate. Bulletin of Entomological Research, 10: 329-332; Kumm HW (1929). The geographical distribution of the malaria carrying mosquitoes: A collection of recorded material in the literature and in personal communications to the author. American Journal of Hygiene, 10: 1-154; op cit collect…
Ghana	Ashanti	Kwabere	Ashanti	6.747	-1.5209	Google Earth	1914	1915	Larvae	LC	M		An umbrosus	Macfie JWS & Ingram A (1916). The domestic mosquitos of Accra. Bulletin of Entomological Research, 7: 161-177
Nigeria	Kaduna	Chikun	Kakuri	10.4678	7.4517	Google Earth	1914	1958	Adults, Larvae	Exit traps, HBC, ABC, IR, LC	M			Johnston JEL (1916). A summary of an entomological survey of Kaduna district, northern Nigeria. Bulletin of Entomological Research, 7: 19-28; Hanney PW (1960). The mosquitos of Zaria Province, Northern Nigeria. Bulletin of Entomological Research, 51: 145-171
Nigeria	Kaduna	Igabi	Rigachikun	10.633	7.467	Encarta	1914	1969	Adults, Larvae	IR, LC	M, CBS		An brunnipes, An flavicosta, An domicolus, An maculipalpis, An pretoriensis, An theileri	Johnston JEL (1916). A summary of an entomological survey of Kaduna district, northern Nigeria. Bulletin of Entomological Research, 7: 19-28; Kumm HW (1929). The geographical distribution of the malaria carrying mosquitoes: A collection of recorded material in the literature and in personal communications to the author. American Journal of Hygiene, 10: 1-154; op cit collections by JEL Johnson; Se…
South Africa	Gauteng	City of Tshwane Metropolitan Municipality	Thaba Tshwane (Roberts Heights)	-25.79	28.1445	Google Earth	1915	1918	Larvae	LC	M			Pratt-Johnson J (1921). The Distribution of Malaria in South Africaand a Mosquito Survey of Military Hospital Areas. The Journal of Hygiene, 19: 344-349
South Africa	North-west	Potchefstroom Local Municipality	Potchefstroom	-26.704	27.098	Encarta	1915	1918	Larvae	LC	M			Pratt-Johnson J (1921). The Distribution of Malaria in South Africaand a Mosquito Survey of Military Hospital Areas. The Journal of Hygiene, 19: 344-349
Nigeria	Bauchi	Bauchi	Katagum	10.01	9.77	GPS	1916	1960	Adults	IR	M		An flavicosta	Johnson WB (1919). Domestic Mosquitos of the Northern Provinces of Nigeria. Bulletin of Entomological Research, 9: 325-332; Service MW (1961). The anopheline mosquitoes of Nigeria and the Cameroons. West African Medical Journal, 10: 108- 121; digitized from maps in paper
Nigeria	Kaduna	Doka/kaw	Kaduna	10.52	7.441	Encarta	1917	1999	Adults, Larvae	CDC LT, Monks wood traps,IR, Exit traps, HLC, PSC, LC	M, Cross-mating, CBS, PCR		An implexus, An brunnipes, An flavicosta, An brohieri, An domicolus, An maculipalpis, An pretoriensis, An theileri	Johnson WB (1919). Domestic Mosquitos of the Northern Provinces of Nigeria. Bulletin of Entomological Research, 9: 325-332; Kumm HW (1929). The geographical distribution of the malaria carrying mosquitoes: A collection of recorded material in the literature and in personal communications to the author. American Journal of Hygiene, 10: 1-154; op cit collections by WB Johnson & JJ Simpson; Hanney P…
Ethiopia	Amhara	Bahir Dar Special Zone	Bahrdar Giorgis	11.5817	37.3884	Combination	1920	1921	Adults	IR	M			Scott H (1927). Notes on the distribution and habits of Culicidae in Central Abyssinia. Bulletin of Entomological Research, 18: 83-89
Mozambique	Gaza	Chokwe	Vale do Limpopo	-24.5012	33.0037	Google Earth	1920	1956	Adults, Larvae	IR, LC	M			Sant'Anna JF (1920). Anofel’neos de Portugal e Col—nias : ensaio de entomologia mŽdica com aplica‹o ao estudo do problema do sezonismo. Lisboa, pp. 78; Kumm HW (1929). The geographical distribution of the malaria carrying mosquitoes: A collection of recorded material in the literature and in personal communications to the author. American Journal of Hygiene, 10: 1-154; op cit collections by L So…
Mozambique	Inhambane	Cidade de Inhambane	Inhambane	-23.875	35.39	Encarta	1920	1961	Adults, Larvae	IR, HLC, LC	M		An maculipalpis, An theileri	Soromenho L (1923). Epidemiology of malaria and blackwater fever in Portuguese East Africa between 1901-1920. Medical Journal of South Africa, 18: 201-206; de Meillon B (1941). Estudos entomol—gicos da col—nia de Moambique : Relat—rio acerca dos vectores do paludismo em algumas partes da çfrica Oriental Portuguesa, com sugestoes para o seu combate. Loureno Marques : Imprensa Nacional de Moambi…
Democratic Republic of the Congo	Katanga	Lubumbashi (city)	Lubumbashi	-11.6628	27.4795	Google Earth	1921	2011	Adults, Larvae	IR, ABC, Exit traps, PSC, LC	M, DNA, PCR		An maculipalpis, An pretoriensis, An implexus, An natalensis, An theilleri, An christyi, An argenteolobatus, An dureni, An demeilloni, An obscurus, An symesi, An longipalpis, An distinctus, An walravensi, An michaeli, An rhodesiensis, An seydeli	Schwetz J (1947). Notes rŽtrospectives et bibliographiques sur les Žtudes culicidopaludologiques effectuŽes ˆ Elisabethville et tout spŽcialement sur les anophles de cette agglomeration. Annales de la SociŽtŽ Belge de MŽdecine Tropicale, 27: 381-390; op cit report by Bequaert M; Duren A (1938). Etat actuel de nos connaissances sur les anophles du Congo belge. Annales de la SociŽtŽ Belge de MŽde…
Kenya	Nairobi	Nairobi	Nairobi Area 10	-1.2788	36.8078	Other	1923	1924	Larvae	LC	M		An cinereus, An christyi, An maculipalpis	Van Someren GL & Boer HS (1926). Report on the mosquito breeding grounds within the Nairobi Municipal Area, with special reference to waters containing Anopheline Larvae: also list of Culicidae from the same area. Kenya Medical Journal, January 1926, 2; digitized from report map
Kenya	Nairobi	Nairobi	Nairobi Area 11	-1.2777	36.8405	Other	1923	1924	Larvae	LC	M		An cinereus, An christyi, An pretoriensis, An demeilloni	Van Someren GL & Boer HS (1926). Report on the mosquito breeding grounds within the Nairobi Municipal Area, with special reference to waters containing Anopheline Larvae: also list of Culicidae from the same area. Kenya Medical Journal, January 1926, 2; digitized from report map
Kenya	Nairobi	Nairobi	Nairobi Area 12	-1.262	36.7915	Other	1923	1924	Larvae	LC	M		An cinereus, An christyi, An maculipalpis, An demeilloni	Van Someren GL & Boer HS (1926). Report on the mosquito breeding grounds within the Nairobi Municipal Area, with special reference to waters containing Anopheline Larvae: also list of Culicidae from the same area. Kenya Medical Journal, January 1926, 2; digitized from report map
Kenya	Nairobi	Nairobi	Nairobi Area 17	-1.2591	36.8053	Other	1923	1924	Larvae	LC	M		An cinereus, An christyi	Van Someren GL & Boer HS (1926). Report on the mosquito breeding grounds within the Nairobi Municipal Area, with special reference to waters containing Anopheline Larvae: also list of Culicidae from the same area. Kenya Medical Journal, January 1926, 2; digitized from report map
Kenya	Nairobi	Nairobi	Nairobi Area 2	-1.2581	36.8279	Other	1923	1924	Larvae	LC	M		An cinereus, An christyi, An pretoriensis, An maculipalpis, An demeilloni	Van Someren GL & Boer HS (1926). Report on the mosquito breeding grounds within the Nairobi Municipal Area, with special reference to waters containing Anopheline Larvae: also list of Culicidae from the same area. Kenya Medical Journal, January 1926, 2; digitized from report map
Kenya	Nairobi	Nairobi	Nairobi Area 3	-1.2548	36.8315	Other	1923	1924	Larvae	LC	M		An cinereus, An christyi, An pretoriensis, An maculipalpis, An demeilloni	Van Someren GL & Boer HS (1926). Report on the mosquito breeding grounds within the Nairobi Municipal Area, with special reference to waters containing Anopheline Larvae: also list of Culicidae from the same area. Kenya Medical Journal, January 1926, 2; digitized from report map
Kenya	Nairobi	Nairobi	Nairobi Area 4	-1.2773	36.8218	Other	1923	1924	Larvae	LC	M		An cinereus, An christyi, An pretoriensis, An demeilloni	Van Someren GL & Boer HS (1926). Report on the mosquito breeding grounds within the Nairobi Municipal Area, with special reference to waters containing Anopheline Larvae: also list of Culicidae from the same area. Kenya Medical Journal, January 1926, 2; digitized from report map
Kenya	Nairobi	Nairobi	Nairobi Area 6	-1.2929	36.8348	Other	1923	1924	Larvae	LC	M		An cinereus, An christyi	Van Someren GL & Boer HS (1926). Report on the mosquito breeding grounds within the Nairobi Municipal Area, with special reference to waters containing Anopheline Larvae: also list of Culicidae from the same area. Kenya Medical Journal, January 1926, 2; digitized from report map
Kenya	Nairobi	Nairobi	Nairobi Area 7	-1.2952	36.8265	Other	1923	1924	Larvae	LC	M		An cinereus, An christyi, An pretoriensis, An maculipalpis, An demeilloni	Van Someren GL & Boer HS (1926). Report on the mosquito breeding grounds within the Nairobi Municipal Area, with special reference to waters containing Anopheline Larvae: also list of Culicidae from the same area. Kenya Medical Journal, January 1926, 2; digitized from report map
Kenya	Nairobi	Nairobi	Nairobi Area 8	-1.292	36.8189	Other	1923	1924	Larvae	LC	M		An cinereus, An christyi, An pretoriensis, An demeilloni	Van Someren GL & Boer HS (1926). Report on the mosquito breeding grounds within the Nairobi Municipal Area, with special reference to waters containing Anopheline Larvae: also list of Culicidae from the same area. Kenya Medical Journal, January 1926, 2; digitized from report map
Kenya	Nairobi	Nairobi	Nairobi Area 9	-1.288	36.8052	Other	1923	1924	Larvae	LC	M		An cinereus, An christyi, An pretoriensis, An maculipalpis, An demeilloni	Van Someren GL & Boer HS (1926). Report on the mosquito breeding grounds within the Nairobi Municipal Area, with special reference to waters containing Anopheline Larvae: also list of Culicidae from the same area. Kenya Medical Journal, January 1926, 2; digitized from report map
Democratic Republic of the Congo	Katanga	Haut-Katanga	Kapolowe	-10.9424	26.9522	Google Earth	1925	2014	Adults, Larvae	HLC, PSC, IR, LC	M, DNA, PCR		An maculipalpis	Schwetz J, Baumann H, Fort M (1947). Nouvelles recherches sur la rŽpartition des anophles et du paludisme endŽmique dans diverses rŽgions du Congo belge. II. L'entre Kundelungu et Kibara. Annales de la SociŽtŽ Belge de MŽdecine Tropicale, 27: 315-331; Schwetz J (1941d). Sur les gites lavaires dÕAnopehles pharoensis Theo. et Anopheles squamousus au Congo Belge. Bulletin SociŽtŽs Pathologique Exot…
Democratic Republic of the Congo	Katanga	Haut-Katanga	Keyberg	-11.178	27.932	Combination	1925	1950	Adults, Larvae	IR, ABC, LC	M		An maculipalpis, An implexus, An theilleri, An demeilloni, An durenii, An tenebrosus, An distinctus	Schwetz J (1947). Notes rŽtrospectives et bibliographiques sur les Žtudes culicidopaludologiques effectuŽes ˆ Elisabethville et tout spŽcialement sur les anophles de cette agglomeration. Annales de la SociŽtŽ Belge de MŽdecine Tropicale, 27: 381-390; op cit report by Schwetz; Vincke IH & Lips M (1948). Un nouveau plasmodium d'un rongeur sauvage du Congo, Plasmodium berghei n. sp. Annales de la S…
Democratic Republic of the Congo	Katanga	Haut-Katanga	Kisanga	-10.917	26.583	Encarta	1925	1965	Adults, Larvae	IR, Bed net traps, HBC, LC	M		An caliginosus, An tenebrosus, An hargreavesi, An argenteolobatus, An christyi, An demeilloni, An distinctus, An dureni, An implexus, An longipalpis, An maculipalpis, An mousinhoi, An michaeli, An natalensis, An multicinctus, An obscurus, An pretoriensis, An seydeli, An symesi, An theileri, An schwetzi	Lips M (1960). Anopheles du Congo Belge 2. Quelques especes des galeries forestieres. Rivista di Parassitologia, 21: 39-64; op cit report by Schwetz; Vincke IH & Leleup N (1949). Notes biologiques et ethologiques sur les Anopheles dendrophiles du Katanga. Revue de Zoologie et de Botanique Africaine, 42: 250-258; Vincke I (1946). Note sur la biologie de Anopheles dureni Edw. Annales de la SociŽtŽ …
Sierra Leone	Western Area	Western Area	Kissy Flats	8.4664	-13.1798	Combination	1925	1925	Larvae	LC	M		An rhodesiensis	Blacklock DB & Evans AM (1926). Breeding places of Anopheline mosquitoes in and around Freetown, Sierra Leone. Annals of Tropical Medicine & Parasitology, 20: 59-83
Democratic Republic of the Congo	Katanga	Haut-Katanga	Kilwa (Lake Moero)	-9.2833	28.3167	Encarta	1926	1956	Adults, Larvae	IR, LC	M		An distinctus, An dureni, An implexus	Duren A (1938). Etat actuel de nos connaissances sur les anophles du Congo belge. Annales de la SociŽtŽ Belge de MŽdecine Tropicale, 18: 557-580; op cit report by Walravens, Dogot, Schwetz; Kumm HW (1929). The geographical distribution of the malaria carrying mosquitoes: A collection of recorded material in the literature and in personal communications to the author. American Journal of Hygiene,…
Democratic Republic of the Congo	Katanga	Tanganyika	Kalemie	-5.9319	29.1399	Encarta	1926	1952	Adults, Larvae	IR, Exit traps, LC	M		An natalensis, An maculipalpis, An seydeli, An distinctus, An theilleri, An implexus	Kumm HW (1929). The geographical distribution of the malaria carrying mosquitoes: A collection of recorded material in the literature and in personal communications to the author. American Journal of Hygiene, 10: 1-154; op cit collections by Schwetz; Duren A (1938). Etat actuel de nos connaissances sur les anophles du Congo belge. Annales de la SociŽtŽ Belge de MŽdecine Tropicale, 18: 557-580; o…
Democratic Republic of the Congo	Nord-Kivu	Area under 1st level administration	Bobandana	-1.6955	29.0144	GeoNames	1926	1965	Adults, Larvae	Unknown, LC	M		An chrystyi	Lips M (1962). Anopheles du Congo (Ex Belge) Quelques especes des groups cellia et neocellia. RŽfŽrences-RŽcoltes-RŽpartition et importance mŽdicale actuelle. Rivista di Parassitologia, 23: 108-134; op cit report by Seldeslacht; Schwetz J (1941). Contribution ‡ l'etude des anophŽlines du Congo oriental (Lac Kivu - Lac Albert). Annales de la SociŽtŽÊBelgeÊde MŽdecine Tropicale, 21: 17-36; Rahm U &…
Kenya	Central	Kiambu	Kikuyu	-1.2541	36.6818	Google Earth	1926	1930	Larvae	LC	M		An christyi, An cinereus, An demeilloni, An maculipalpis	Symes CB (1931). Descriptions of fourth stage larvae of certain Anophelines of East Africa, with brief notes on breeding, distribution and economic importance in Kenya. Records of the Medical Research Laboratory (no2), Medical Department, Colony & Protectorate of Kenya, December 1931; Symes CB (1928). Notes on Anophelines and Malaria in Kenya. Kenya & East Africa Medical Journal, 5: 138-147
Kenya	Central	Kiambu	Limuru	-1.107	36.6432	Google Earth	1926	1930	Larvae	LC	M		An christyi, An cinereus, An demeilloni, An garnharmi	Symes CB (1931). Descriptions of fourth stage larvae of certain Anophelines of East Africa, with brief notes on breeding, distribution and economic importance in Kenya. Records of the Medical Research Laboratory (no2), Medical Department, Colony & Protectorate of Kenya, December 1931
Kenya	Central	Nyeri	Nanyuki	-0.0123	37.0677	GPS	1926	1930	Larvae	LC	M		An pretoriensis, An garnharmi	Symes CB (1931). Descriptions of fourth stage larvae of certain Anophelines of East Africa, with brief notes on breeding, distribution and economic importance in Kenya. Records of the Medical Research Laboratory (no2), Medical Department, Colony & Protectorate of Kenya, December 1931
Kenya	Central	Nyeri	Nyeri	-0.4149	36.9486	Google Earth	1926	1930	Larvae	LC	M		An cinereus, An pretoriensis, An demeilloni	Symes CB (1931). Descriptions of fourth stage larvae of certain Anophelines of East Africa, with brief notes on breeding, distribution and economic importance in Kenya. Records of the Medical Research Laboratory (no2), Medical Department, Colony & Protectorate of Kenya, December 1931
Kenya	Central	Thika	Juja	-1.183	37.115	Encarta	1926	2005	Larvae	LC	M, PCR			Symes CB (1928). Notes on Anophelines and Malaria in Kenya. Kenya & East Africa Medical Journal, 5: 138-147; Chen H, Githeko AK, Githure JI, Mutunga J, Zhou G, Yan G (2008). Monooxygenase levels and knockdown resistance (kdr) allele frequencies in anopheles gambaie and anopheles arabiensis in Kenya. Journal of Medical Entomology, 45: 242-250
Kenya	Coast	Taita Taveta	Lake Jipe	-3.5279	37.7381	Google Earth	1926	1930	Larvae	LC	M			Symes CB (1931). Descriptions of fourth stage larvae of certain Anophelines of East Africa, with brief notes on breeding, distribution and economic importance in Kenya. Records of the Medical Research Laboratory (no2), Medical Department, Colony & Protectorate of Kenya, December 1931
Kenya	Coast	Taita Taveta	Mwatate	-3.5038	38.3749	Other	1926	1930	Larvae	LC	M			Symes CB (1931). Descriptions of fourth stage larvae of certain Anophelines of East Africa, with brief notes on breeding, distribution and economic importance in Kenya. Records of the Medical Research Laboratory (no2), Medical Department, Colony & Protectorate of Kenya, December 1931
Kenya	Coast	Taita Taveta	Taita	-3.3861	38.3607	Google Earth	1926	1930	Larvae	LC	M			Symes CB (1931). Descriptions of fourth stage larvae of certain Anophelines of East Africa, with brief notes on breeding, distribution and economic importance in Kenya. Records of the Medical Research Laboratory (no2), Medical Department, Colony & Protectorate of Kenya, December 1931
Kenya	Eastern	Isiolo	Isiolo	0.362	37.572	Encarta	1926	2010	Adults, Larvae	CDC LT, HLC, LC	M		An harperi, An macmahoni	Symes CB (1931). Descriptions of fourth stage larvae of certain Anophelines of East Africa, with brief notes on breeding, distribution and economic importance in Kenya. Records of the Medical Research Laboratory (no2), Medical Department, Colony & Protectorate of Kenya, December 1931; Evans AM (1936). Two new anopheline mosquitoes from Kenya. Annals of Tropical Medicine & Parasitology, 30: 533-54…
Kenya	Eastern	Kitui	Kitui	-1.361	38.007	Encarta	1926	1936	Adults, Larvae	Unknown, LC	M		An christyi	Symes CB (1931). Descriptions of fourth stage larvae of certain Anophelines of East Africa, with brief notes on breeding, distribution and economic importance in Kenya. Records of the Medical Research Laboratory (no2), Medical Department, Colony & Protectorate of Kenya, December 1931; Evans AM & Symes CB (1937). Anopheles funestus and its allies in Kenya. Annals of Tropical Medicine & Parasitolog…
Kenya	Eastern	Meru South	Kinagwa	-0.2129	37.6569	Google Earth	1926	1930	Larvae	LC	M		An maculipalpis	Symes CB (1931). Descriptions of fourth stage larvae of certain Anophelines of East Africa, with brief notes on breeding, distribution and economic importance in Kenya. Records of the Medical Research Laboratory (no2), Medical Department, Colony & Protectorate of Kenya, December 1931
Kenya	Eastern	Moyale	Moyale	3.521	39.048	Google Earth	1926	1930	Larvae	LC	M		An pretoriensis	Symes CB (1931). Descriptions of fourth stage larvae of certain Anophelines of East Africa, with brief notes on breeding, distribution and economic importance in Kenya. Records of the Medical Research Laboratory (no2), Medical Department, Colony & Protectorate of Kenya, December 1931
Kenya	Nairobi	Nairobi	Sisal Estate "A"	-1.2767	36.7979	Google Earth	1926	1927	Adults, Larvae	IR, HBC, OR, LC	M		An christyi, An demeilloni, An pretoriensis, An maculipalpis	Symes CB (1927). Notes on Anophelines and Malaria in Kenya. Kenya and East Africa Medical Journal, 5:138-182
Kenya	North Eastern	Wajir	Habbas Wein	1.0158	39.4929	Google Earth	1926	1930	Larvae	LC	M			Symes CB (1931). Descriptions of fourth stage larvae of certain Anophelines of East Africa, with brief notes on breeding, distribution and economic importance in Kenya. Records of the Medical Research Laboratory (no2), Medical Department, Colony & Protectorate of Kenya, December 1931
Kenya	Nyanza	Central Kisii	Kisii	-0.67	34.769	Encarta	1926	2010	Adults, Larvae	IR, PSC, OR, LC	M, CBS, DNA, PCR		An christyi, An demeilloni, An garnharmi, An maculipalpis	Symes CB (1931). Descriptions of fourth stage larvae of certain Anophelines of East Africa, with brief notes on breeding, distribution and economic importance in Kenya. Records of the Medical Research Laboratory (no2), Medical Department, Colony & Protectorate of Kenya, December 1931; Symes CB (1927). Notes on Anophelines and Malaria in Kenya. Kenya and East Africa Medical Journal, 5:138-182; Kam…
Kenya	Nyanza	Kisumu	Kisumu	-0.095	34.752	Encarta	1926	2010	Adults, Larvae	IR, HBC, IR, OR, CDC Light Traps, HLC, PSC, Exit traps, LC	M, Cross-mating, PCR		An harperi, An pretoriensis, An maculipalpis, An cinereus, An pretoriensis, An symesi, An rhodesiensis	Symes CB (1927). Notes on Anophelines and Malaria in Kenya. Kenya and East Africa Medical Journal, 5:138-182; Symes CB (1931). Descriptions of fourth stage larvae of certain Anophelines of East Africa, with brief notes on breeding, distribution and economic importance in Kenya. Records of the Medical Research Laboratory (no2), Medical Department, Colony & Protectorate of Kenya, December 1931; Gar…
Kenya	Nyanza	Suba	Lambwe	-0.5761	34.3695	Google Earth	1926	2010	Adults, Larvae	PSC, LC	M, CBS, PCR		An maculipalpis	Symes CB (1931). Descriptions of fourth stage larvae of certain Anophelines of East Africa, with brief notes on breeding, distribution and economic importance in Kenya. Records of the Medical Research Laboratory (no2), Medical Department, Colony & Protectorate of Kenya, December 1931; White GB & Muniss JN (1970). Pare-Taveta Malaria Scheme: follow-up entomological observations. Annual Report of t…
Kenya	Rift Valley	Kajiado	Ngong	-1.3562	36.6688	Google Earth	1926	1946	Adults, Larvae	Unknown, LC	M		An christyi, An cinereus, An pretoriensis, An demeilloni	Symes CB (1931). Descriptions of fourth stage larvae of certain Anophelines of East Africa, with brief notes on breeding, distribution and economic importance in Kenya. Records of the Medical Research Laboratory (no2), Medical Department, Colony & Protectorate of Kenya, December 1931; Symes CB (1927). Notes on Anophelines and Malaria in Kenya. Kenya and East Africa Medical Journal, 5:138-182; MoN…
Kenya	Rift Valley	Kericho	Londiani	-0.1667	35.6001	Google Earth	1926	1930	Larvae	LC	M		An garnhami	Symes CB (1931). Descriptions of fourth stage larvae of certain Anophelines of East Africa, with brief notes on breeding, distribution and economic importance in Kenya. Records of the Medical Research Laboratory (no2), Medical Department, Colony & Protectorate of Kenya, December 1931; Edwards FW (1930). Mosquito Notes.ÑIX. Bulletin of Entomological Research, 21: 287-306; op cit report by Dr. PC G…
Kenya	Rift Valley	Nakuru	Naivasha	-0.71	36.438	Encarta	1926	2010	Adults, Larvae	CDC LT, HLC, LC	M, PCR		An christyi	Symes CB (1931). Descriptions of fourth stage larvae of certain Anophelines of East Africa, with brief notes on breeding, distribution and economic importance in Kenya. Records of the Medical Research Laboratory (no2), Medical Department, Colony & Protectorate of Kenya, December 1931; Metselaar D, Henderson BE, Kirya GB, Tukei PM, de Geus A (1974). Isolation of arboviruses in Kenya, 1966-1971. Tr…
Kenya	Rift Valley	Nakuru	Nakuru	-0.28	36.068	Encarta	1926	2000	Adults, Larvae	IR, OR, LC	M, DNA, PCR		An christyi, An cinereus	Symes CB (1927). Notes on Anophelines and Malaria in Kenya. Kenya and East Africa Medical Journal, 5: 138-182; Symes CB (1931). Descriptions of fourth stage larvae of certain Anophelines of East Africa, with brief notes on breeding, distribution and economic importance in Kenya. Records of the Medical Research Laboratory (no2), Medical Department, Colony & Protectorate of Kenya, December 1931; Mi…
Kenya	Rift Valley	Narok	Masai Reserve	-1.5759	35.2452	Google Earth	1926	1930	Larvae	LC	M		An christyi, An cinereus, An demeilloni	Symes CB (1931). Descriptions of fourth stage larvae of certain Anophelines of East Africa, with brief notes on breeding, distribution and economic importance in Kenya. Records of the Medical Research Laboratory (no2), Medical Department, Colony & Protectorate of Kenya, December 1931
Kenya	Rift Valley	Narok	Narok	-1.0885	35.8713	Google Earth	1926	1930	Larvae	LC	M		An christyi, An cinereus	Symes CB (1931). Descriptions of fourth stage larvae of certain Anophelines of East Africa, with brief notes on breeding, distribution and economic importance in Kenya. Records of the Medical Research Laboratory (no2), Medical Department, Colony & Protectorate of Kenya, December 1931
Kenya	Rift Valley	Trans Nzoia	Trans Nzoia	1.0567	34.9507	Google Earth	1926	1929	Adults, Larvae	IR, OR, LC	M		An christyi, An implexus, An natalensis, An cinereus, An demeilloni, An rhodesiensis, An pretoriensis, An maculipalpis	Symes CB (1930). Anophelines in Kenya. Kenya & East Africa Medical Journal, Nairobi, 7:2-19; Surtees G (1929). Malaria in the Uasin Gishu and Trans Nzoia. Kenya and East African Medical Journal, 6:32-42; Symes CB (1931). Descriptions of fourth stage larvae of certain Anophelines of East Africa, with brief notes on breeding, distribution and economic importance in Kenya. Records of the Medical Res…
Zimbabwe	Mashonaland Central	Bindura	Bindura	-17.3	31.3333	Google Earth	1926	2002	Adults, Larvae	IR, HLC, Exit traps, ABC, OR, LC	M, PCR		An pretoriensis, An maculipalpis, An rhodesiensis, An quadriannulatus	Leeson HS (1931). Anopheline Mosquitos in Southern Rhodesia 1926Ð1928. A Report on Investigations Made During Researches on Blackwater Fever Conducted by Dr. G.R. Ross. The London School of Hygiene and Tropical Medicine, March 1931. [Memoir Series of the London School of Hygiene and Tropical Medicine, vol. 4.]; Evans AM (1931). A new subspecies of Anopheles funestus giles from Southern Rhodesia. …
Zimbabwe	Mashonaland Central	Mazowe	Concession	-17.3727	30.9503	Google Earth	1926	1928	Adults, Larvae	IR, OR, LC	M		An pretoriensis, An maculipalpis, An rhodesiensis, An cinereus, An demeilloni, An longipalpis, An argenteolobatus	Leeson HS (1931). Anopheline Mosquitos in Southern Rhodesia 1926Ð1928. A Report on Investigations Made During Researches on Blackwater Fever Conducted by Dr. G.R. Ross. The London School of Hygiene and Tropical Medicine, March 1931. [Memoir Series of the London School of Hygiene and Tropical Medicine, vol. 4.]
Zimbabwe	Mashonaland West	Kadoma	Kadoma	-18.35	29.9167	Google Earth	1926	2014	Adults, Larvae	IR, OR, LC	M		An pretoriensis	Leeson HS (1931). Anopheline Mosquitos in Southern Rhodesia 1926Ð1928. A Report on Investigations Made During Researches on Blackwater Fever Conducted by Dr. G.R. Ross. The London School of Hygiene and Tropical Medicine, March 1931. [Memoir Series of the London School of Hygiene and Tropical Medicine, vol. 4.]; Leeson HS (1930). Variations in the wing ornamentation of Anopheles funestus, Giles. B…
Zimbabwe	Mashonaland West	Makonde	Sinoia	-17.351	30.133	Encarta	1926	1956	Adults, Larvae	IR, OR, LC	M		An pretoriensis, An longipalpis, An natalensis	Leeson HS (1931). Anopheline Mosquitos in Southern Rhodesia 1926Ð1928. A Report on Investigations Made During Researches on Blackwater Fever Conducted by Dr. G.R. Ross. The London School of Hygiene and Tropical Medicine, March 1931. [Memoir Series of the London School of Hygiene and Tropical Medicine, vol. 4.]; Leeson HS (1935). Another Anopheline of the funestus series from Southern Rhodesia. An…
Democratic Republic of the Congo	Equateur	Equateur	Coquilhatville	0.0412	18.2595	Google Earth	1927	1947	Adults, Larvae	IR, OR, LC	M		An implexus, An obscurus, An coustani, An concolor, An natalensis	Duren A (1938). Etat actuel de nos connaissances sur les anophles du Congo belge. Annales de la SociŽtŽ Belge de MŽdecine Tropicale, 18: 557-580; op cit report by Henrard; Wolfs J (1946). Note sur les moustiques de Coquilhatville (deuxime note). Annales de la SociŽtŽ Belge de MŽdecine Tropicale, 26: 95-104; Lips M (1960). Anopheles du Congo Belge 2. Quelques especes des galeries forestieres. Ri…
Kenya	Rift Valley	Uasin Gishu	Uasin Gishu	0.5528	35.3027	Google Earth	1927	1929	Adults, Larvae	IR, LC	M		An christyi, An cinereus, An pretoriensis, An natalensis, An demeilloni, An garnharmi, An maculipalpis	Surtees G (1929). Malaria in the Uasin Gishu and Trans Nzoia. Kenya and East African Medical Journal, 6:32-42; Symes CB (1931). Descriptions of fourth stage larvae of certain Anophelines of East Africa, with brief notes on breeding, distribution and economic importance in Kenya. Records of the Medical Research Laboratory (no2), Medical Department, Colony & Protectorate of Kenya, December 1931; Ed…
South Africa	Mpumalanga	Mbombela Local Municipality	Krokodilpoort	-25.4932	31.1638	Geonames	1927	1959	Adults, Larvae	PSC, LC	M		An maculipalpis, An pretoriensis, An rhodesiensis	Ingram A & de Meillon B (1929). A mosquito survey of certain parts of South Africa, with special reference to the carriers of malaria and thier control. The South African Institute for Medical research, Johannesburg, January 1929; WHO (1960). Report of the malaria assessment team on the present situation in the Northern Transvaal. Unpublished document 19th April 1960; Frank Hansford's personal ar…
South Africa	Mpumalanga	Mbombela Local Municipality	Nelspruit	-25.4659	30.9853	Google Earth	1927	1927	Larvae	LC	M		An cinereus, An longipalpis, An maculipalpis, An pretoriensis	Ingram A & de Meillon B (1929). A mosquito survey of certain parts of South Africa, with special reference to the carriers of malaria and thier control. The South African Institute for Medical research, Johannesburg, January 1929
South Africa	Mpumalanga	Steve Tshwete Local Municipality	Middelburg	-25.7731	29.4682	Google Earth	1927	1927	Larvae	LC	M		An cinereus, An natalensis, An pretoriensis	Ingram A & de Meillon B (1929). A mosquito survey of certain parts of South Africa, with special reference to the carriers of malaria and thier control. The South African Institute for Medical research, Johannesburg, January 1929
South Africa	Northern Province	Mogalakwena Local Municipality	Potgietersrust	-24.181	29.017	Encarta	1927	1981	Adults, Larvae	IR, ABC, LC	M, Cross-mating, CBS		An cinereus, An longipalpis, An pretoriensis, An rhodesiensis, An demeilloni	Ingram A & de Meillon B (1929). A mosquito survey of certain parts of South Africa, with special reference to the carriers of malaria and thier control. The South African Institute for Medical research, Johannesburg, January 1929; De Meillon B (1934). Entomological studies - Observations on Anopheles funestus and Anopheles gambiae in the Transvaal. Publications of the South African Institute for …
South Africa	Northern Province	Mookgopong Local Municipality	Naboomspruit	-24.512	28.721	Encarta	1927	1927	Larvae	LC	M			Ingram A & de Meillon B (1929). A mosquito survey of certain parts of South Africa, with special reference to the carriers of malaria and thier control. The South African Institute for Medical research, Johannesburg, January 1929
Democratic Republic of the Congo	Bas-Congo	Lukaya	Kisantu	-5.1372	15.1042	Google Earth	1928	1936	Adults, Larvae	IR, LC	M		An maculipalpis, An umbrosus, An dureni	Duren A (1938). Etat actuel de nos connaissances sur les anophles du Congo belge. Annales de la SociŽtŽ Belge de MŽdecine Tropicale, 18: 557-580; op cit report by De Wulf; op cit report by Leblanc; Rahm U & Vermylen M (1966). RŽpertoire et rŽpartition des Anophles de la RŽpublique DŽmocratique du Congo. Estratto dalla Rivista di Malariologia, XLV: 1-3; Lips M (1962). AnophŽles du Congo (Ex - Be…
South Africa	Gauteng	Ekurhuleni Metropolitan Municipality	Yokeskei River	-26.345	28.1804	Combination	1928	1928	Larvae	LC	M		An argenteolobatus, An cinereus	De Meillon B (1929). The early stages and male hypopygium of Anopheles argenteolobatus, Gough. Bulletin of Entomological Research, 19: 401-404
South Africa	Northern Province	Greater Tzaneen Local Municipality	Mohlaba	-23.8996	30.2828	Google Earth	1928	1934	Adults, Larvae	IR, NBC, OR, HBC, LC	M		An cinereus, An longipalpis, An pretoriensis, An maculipalpis, An demeilloni, An theileri, An natalensis, An cinctus, An ardensis	De Meillion B (1933). On anopheles funestus and its allies in the Trasvaal. Annals of Tropical Medicine & Parasitology, 27: 83-97
South Africa	Northern Province	Makhado Local Municipality	Louis Trichardt	-23.043	29.902	Encarta	1928	1934	Adults, Larvae	NBC, OR, HBC, LC	M		An pretoriensis	Ingram A & de Meillon B (1929). A mosquito survey of certain parts of South Africa, with special reference to the carriers of malaria and thier control. The South African Institute for Medical research, Johannesburg, January 1929; De Meillon B (1934). Entomological studies - Observations on Anopheles funestus and Anopheles gambiae in the Transvaal. Publications of the South African Institute for …
South Africa	Northern Province	Molemole Local Municipality	Zoekmakaar	-23.5031	29.9581	Geonames	1928	1928	Larvae	LC	M		An cinereus, An longipalpsis, An pretoriensis	Ingram A & de Meillon B (1929). A mosquito survey of certain parts of South Africa, with special reference to the carriers of malaria and thier control. The South African Institute for Medical research, Johannesburg, January 1929
Democratic Republic of the Congo	Province Orientale	Ituri	Mahagi-Port	2.1511	31.2192	Geonames	1929	1960	Adults, Larvae	IR, LC	M			Schwetz J (1930). Note prŽliminaire sur les moustiques de quelques rŽgions de la province orientale (Congo belge). Annales de la SociŽtŽ Belge de MŽdecine Tropicale, 10: 429-438; Rahm U & Vermylen M (1966). RŽpertoire et rŽpartition des Anophles de la RŽpublique DŽmocratique du Congo. Estratto dalla Rivista di Malariologia, XLV: 1-3; Lips M (1962). AnophŽles du Congo (Ex - Belge). 6 Ð Quelques e…
Nigeria	Bauchi	Itas/gad	Gadau	11.828	10.169	Encarta	1929	1960	Adults, Larvae	IR, LC	M			Taylor AW (1930). The domestic mosquitos of Gadau, Northern Nigeria, and their relation to malaria and filariasis. Annals of Tropical Medicine & Parasitology, 24: 425-435; Lewis DJ (1934). The eggs of four species of Anopheles from west Africa. The West African Medical Journal, 8: 1-2; Gordon RM, Hicks EP, Davey TH, Watson M (1932). A Study of the House-haunting Culicidae occurring in Freetown, S…
Uganda	Kampala	Central Kampala	Kampala	0.324	32.575	Encarta	1929	1970	Adults, Larvae	IR, OR, ABC, LC	M			Gibbins EG (1932). Natural Malaria Infection of House-Frequenting Anopheles Mosquitoes in Uganda. Annals of Tropical Medicine & Parasitology, 26:239-266; Gibbins EG (1933). The domestic Anopheles mosquitoes of Uganda. Annals of Tropical Medicine & Parasitology, 27: 15-25; Uganda Protectorate Medical Department (1934). Annual Medical and Sanitary Report for the Year Ended 31st December, 1933. Gove…
Madagascar	Amoron'i Mania	Ambositra	Ambositra	-20.5413	47.2448	Google Earth	1930	2014	Adults, Larvae	IR, PSC, HBC, ABC, Bed net traps, Exit traps, LC	M, CBS		An pretoriensis, An cydippis	Masson (1930). Note sur le fonctionnement du service antipaludique. Bulletin de la SociŽtŽ de Pathologie Exotique, 23: 138-148; Wilson DB (1947). Malaria in Madagascar. East African Medical Journal, 24: 171-178; Grjebine A (1966). Faune de Madagascar XXII. Insectes Dipteres Culicidae Anophelinae. ORSTOM Paris, 487 pp.; assembly of previous survey data by Institute Pasteur & Others; Bernard PM (19…
Madagascar	Vatovavy Fitovinany	Ifanadiana	Ifanadiana	-21.305	47.633	Encarta	1930	1968	Adults, Larvae	Unknown, LC	M, CBS			Masson (1930). Note sur le fonctionnement du service antipaludique. Bulletin de la SociŽtŽ de Pathologie Exotique, 23: 138-148; Bernard PM (1954). Trois ans de lutte antipaludique a Madagascar. Bulletin de Madagascar, No 96, 387-458; Chauvet (1969). Repartition et ecologie du complexe Anopheles gambiae a Madagascar. Cahier ORSTOM, 7: 235-275
Nigeria	Kano	Nassaraw	Kano	11.997	8.507	Encarta	1930	1971	Adults, Larvae	HBC, ABC, NBC, IR, LC	M, Cross-mating		An obscurus	Kerr JA (1933). Studies on the Abundance, Distribution and Feeding Habits of some West African Mosquitos. Bulletin of Entomological Research, 24: 493-510; Mattingly PF (1947). Notes on the early stages of certain Ethiopian mosquitoes from some locality records from British West Africa. Annals of Tropical Medicine & Parasitology, 47: 239-251; Gelfand HM (1947). Natural malaria infection in Anophel…
Nigeria	Ogun	Abeokutanorth	Abeokuta	7.159	3.349	Encarta	1930	2006	Adults, Larvae	IR, CDC light trap, LC	M, DNA, PCR		An obscurus, An freetownensis, An hargreavesi, An nigeriensis	Evans AM (1931). Observations made by Dr. M. A. Barber on a melanic, coastal race of Anopheles costalis Giles gambiae in Southern Nigeria. Annals of Tropical Medicine & Parasitology, 25: 443-453; Service MW (1963). Checklist and distribution of the Nigerian Culicidae (Diptera). Journal of the West African Science Association, 8: 80-110; Ramsdale CD, Leport GH (1967). Studies of the Anopheles gamb…
South Sudan	Central Equatoria	Bahr Al Jabal	Juba	4.85	31.604	Encarta	1930	2009	Adults, Larvae	OR, PSC, LC	M, Unknown			Lewis DJ (1945). Observations on the distribution and taxonomy of Culicidae (Diptera) in the Sudan. Transactions of the Royal Entomological Society of London, 95: 1-26; Lewis DJ (1956). The anopheline mosquitoes of Sudan. Bulletin of Entomological Research, 47: 475-494; Digitized from map shown in Figure 9, page 489 Google Earth to nearest towns; Clement LL (1980). Endemicity of Malaria in Juba T…
South Sudan	Eastern Equatoria	Amatonge	Torit	4.411	32.566	Encarta	1930	1954	Unknown	Unknown	M			Lewis DJ (1945). Observations on the distribution and taxonomy of Culicidae (Diptera) in the Sudan. Transactions of the Royal Entomological Society of London, 95: 1-26; Lewis DJ (1956). The anopheline mosquitoes of Sudan. Bulletin of Entomological Research, 47: 475-494
South Sudan	Jonglei	Akobo	Akobo	7.7852	33.0029	Google Earth	1930	1954	Unknown	Unknown	M			Lewis DJ (1945). Observations on the distribution and taxonomy of Culicidae (Diptera) in the Sudan. Transactions of the Royal Entomological Society of London, 95: 1-26; Lewis DJ (1956). The anopheline mosquitoes of Sudan. Bulletin of Entomological Research, 47: 475-494; Digitized from map shown in Figure 9, page 489 Google Earth to nearest towns
South Sudan	Jonglei	Fam Al Zaraf	Fangak	9.062	30.876	Encarta	1930	1954	Unknown	Unknown	M			Lewis DJ (1956). The anopheline mosquitoes of Sudan. Bulletin of Entomological Research, 47: 475-494; Lewis DJ (1945). Observations on the distribution and taxonomy of Culicidae (Diptera) in the Sudan. Transactions of the Royal Entomological Society of London, 95: 1-26
South Sudan	Upper Nile	Malut	Panamtin	10.1716	32.3156	Combination	1930	1954	Unknown	Unknown	M			Lewis DJ (1945). Observations on the distribution and taxonomy of Culicidae (Diptera) in the Sudan. Transactions of the Royal Entomological Society of London, 95: 1-26; Lewis DJ (1956). The anopheline mosquitoes of Sudan. Bulletin of Entomological Research, 47: 475-494
South Sudan	Upper Nile	Tonga	Malakal	9.53	31.655	Encarta	1930	1954	Unknown	Unknown	M			Sudan Medical Service (1931). Annual Report 1930-31. Government Printers, Khartoum; Lewis DJ (1945). Observations on the distribution and taxonomy of Culicidae (Diptera) in the Sudan. Transactions of the Royal Entomological Society of London, 95: 1-26; Lewis DJ (1956). The anopheline mosquitoes of Sudan. Bulletin of Entomological Research, 47: 475-494; Digitized from map shown in Figure 9, page 4…
South Sudan	Western Bahr El Ghazal	Wau	Wau	7.7	28	Google Earth	1930	2010	Adults, Larvae	IR, LC	M, CBS, PCR		An longipalpis, An maculipalpis	Lewis DJ (1945). Observations on the distribution and taxonomy of Culicidae (Diptera) in the Sudan. Transactions of the Royal Entomological Society of London, 95: 1-26; Lewis DJ (1956). The anopheline mosquitoes of Sudan. Bulletin of Entomological Research, 47: 475-494; Digitized from map shown in Figure 9, page 489 Google Earth to nearest towns; Petrarca V, Nugud AD, Ahmed MA, Haridi AM, Di Deco…
South Sudan	Western Equatoria	Mundri	Mvolo	6.053	29.943	Encarta	1930	1954	Unknown	Unknown	M		An rhodesiensis, An macmahoni	Lewis DJ (1945). Observations on the distribution and taxonomy of Culicidae (Diptera) in the Sudan. Transactions of the Royal Entomological Society of London, 95: 1-26; Lewis DJ (1956). The anopheline mosquitoes of Sudan. Bulletin of Entomological Research, 47: 475-494
South Sudan	Western Equatoria	Tombura	Paraconda	6.309	27.8682	Combination	1930	1944	Unknown	Unknown	M			Lewis DJ (1945). Observations on the distribution and taxonomy of Culicidae (Diptera) in the Sudan. Transactions of the Royal Entomological Society of London, 95: 1-26
South Sudan	Western Equatoria	Yambio	Li Rangu	4.729	28.358	Encarta	1930	1954	Unknown	Unknown	M		An maculipalpis	Lewis DJ (1956). The anopheline mosquitoes of Sudan. Bulletin of Entomological Research, 47: 475-494; Lewis DJ (1945). Observations on the distribution and taxonomy of Culicidae (Diptera) in the Sudan. Transactions of the Royal Entomological Society of London, 95: 1-26
Sudan	Al Jazeera	Al Kamlin	Abu Ushar	14.91	33.18	Google Earth	1930	2000	Adults, Larvae	PSC, LC	M, Unknown			Lewis DJ (1956). The anopheline mosquitoes of Sudan. Bulletin of Entomological Research, 47: 475-494; Lewis DJ (1945). Observations on the distribution and taxonomy of Culicidae (Diptera) in the Sudan. Transactions of the Royal Entomological Society of London, 95: 1-26; Izdihar MM (2003). Malaria transmission in Abu Ushar village, Gezira irrigated area, Central Sudan. A thesis submitted for the d…
Sudan	Al Jazeera	East Al Jazeera	Umm Sunt	14.3156	33.5662	Combination	1930	1954	Unknown	Unknown	M			Lewis DJ (1945). Observations on the distribution and taxonomy of Culicidae (Diptera) in the Sudan. Transactions of the Royal Entomological Society of London, 95: 1-26; Lewis DJ (1956). The anopheline mosquitoes of Sudan. Bulletin of Entomological Research, 47: 475-494
Sudan	Al Jazeera	Um Al Gura	Wad El Magdub	14.5233	33.4882	Combination	1930	1944	Unknown	Unknown	M			Lewis DJ (1945). Observations on the distribution and taxonomy of Culicidae (Diptera) in the Sudan. Transactions of the Royal Entomological Society of London, 95: 1-26
Sudan	Khartoum	Jabal Aulia	Gereif	15.5147	32.6436	Combination	1930	1956	Unknown	Unknown	M			Lewis DJ (1945). Observations on the distribution and taxonomy of Culicidae (Diptera) in the Sudan. Transactions of the Royal Entomological Society of London, 95: 1-26
Sudan	Khartoum	Jabal Aulia	Soba	15.5043	32.6476	Google Earth	1930	1954	Unknown	Unknown	M			Lewis DJ (1945). Observations on the distribution and taxonomy of Culicidae (Diptera) in the Sudan. Transactions of the Royal Entomological Society of London, 95: 1-26; Lewis DJ (1958). Some mosquitoes of the Blue Nile valley in the Republic of the Sudan. Bulletin of Entomological Research, 49: 133-155
Sudan	Khartoum	Khartoum	Riyad	15.579	32.5684	Google Earth	1930	1979	Adults, Larvae	PSC, LC	M, Unknown			Lewis DJ (1945). Observations on the distribution and taxonomy of Culicidae (Diptera) in the Sudan. Transactions of the Royal Entomological Society of London, 95: 1-26; Abbashar OH (1980). Study of Urban Malaria in Khartoum Province. A thesis submitted for the degree of Master of Community Medicine in the faculty of Medicine, University of Khartoum.
Sudan	Sennar	Sennar	Jebel Dud	13.4228	33.1528	Google Earth	1930	1944	Unknown	Unknown	M			Lewis DJ (1945). Observations on the distribution and taxonomy of Culicidae (Diptera) in the Sudan. Transactions of the Royal Entomological Society of London, 95: 1-26
Sudan	Sennar	Singa	Umm Shawkah	13.3002	33.7425	Google Earth	1930	1954	Unknown	Unknown	M			Lewis DJ (1945). Observations on the distribution and taxonomy of Culicidae (Diptera) in the Sudan. Transactions of the Royal Entomological Society of London, 95: 1-26; Lewis DJ (1956). The anopheline mosquitoes of Sudan. Bulletin of Entomological Research, 47: 475-494; Digitized from map shown in Figure 9, page 489 Google Earth to nearest towns
Sudan	Southern Kordofan	Lagawa	Keilak	10.8281	29.3662	Google Earth	1930	1954	Unknown	Unknown	M			Lewis DJ (1945). Observations on the distribution and taxonomy of Culicidae (Diptera) in the Sudan. Transactions of the Royal Entomological Society of London, 95: 1-26; Lewis DJ (1956). The anopheline mosquitoes of Sudan. Bulletin of Entomological Research, 47: 475-494
Sudan	White Nile	Ad Douiem	Bakht er Ruda	14.036	32.337	Encarta	1930	1944	Unknown	Unknown	M			Lewis DJ (1945). Observations on the distribution and taxonomy of Culicidae (Diptera) in the Sudan. Transactions of the Royal Entomological Society of London, 95: 1-26
Sudan	White Nile	Kosti	Abu Kidada	12.2663	32.2657	Combination	1930	1944	Unknown	Unknown	M			Lewis DJ (1945). Observations on the distribution and taxonomy of Culicidae (Diptera) in the Sudan. Transactions of the Royal Entomological Society of London, 95: 1-26
Sudan	White Nile	Kosti	Ez Zuleit	12.8167	32.75	Geonames	1930	1944	Unknown	Unknown	M			Lewis DJ (1945). Observations on the distribution and taxonomy of Culicidae (Diptera) in the Sudan. Transactions of the Royal Entomological Society of London, 95: 1-26
Uganda	Tororo	Tororo Municipality	Tororo	0.706	34.171	Encarta	1930	2013	Adults, Larvae	HLC, OR, IR, ABC, LC	M, DNA, PCR			Gibbins EG (1933). The domestic Anopheles mosquitoes of Uganda. Annals of Tropical Medicine & Parasitology, 27: 15-25; Leeson HS (1937). The mosquitoes of the funestus series in East Africa. Bulletin of Entomological Research, 28: 587-603; Verhaeghen K, Van Bortel W, Roelants P, Okello PE, Talisuna A, Coosemans M (2010). Spatio-Temporal Patterns in kdr Frequency in Permethrin and DDT Resistant An…
Kenya	Coast	Kilifi	Kilifi	-3.615	39.855	Encarta	1932	2007	Adults, Larvae	Hand catches, Exit traps, HLC, OR, PSC, NBC, IR, Bed net traps, CDC LT-CO2, LC	M, CBS, DNA, PCR			Evans AM & Symes CB (1937). Anopheles funestus and its allies in Kenya. Annals of Tropical Medicine & Parasitology, 31: 105-112; Symes CB (1931). Descriptions of fourth stage larvae of certain Anophelines of East Africa, with brief notes on breeding, distribution and ecnomic importance in Kenya. Records of the Medical Research Laboratory (no2), Medical Department, Colony & Protectorate of Kenya, …
Kenya	Coast	Kwale	Msambweni	-4.4789	39.4774	GPS	1932	1954	Adults, Larvae	Hand catches, Exit traps, HLC, OR, LC	M		An maculipalpis	Mills RC (1932). Annual Medical and Sanitary Report, Digo Disrict, 1932; Evans A, Garnham C (1936). The funestus series of Anopheles at Kisumu and a coastal locality in Kenya. Annals of Tropical Medicine & Parasitology, 30: 511-518; Van Someren ECC, Teesdale C, Furlong M (1955). The mosquitoes of the Kenya coast; records of the occurrence, behaviour and habitat. Bulletin of Entomological Research…
Kenya	Nyanza	Nyando	Kibigori	-0.067	35.05	Encarta	1932	2005	Adults, Larvae	Unknown, LC	M, PCR		An demeilloni, An maculpalpis	Evans AM & Symes CB (1937). Anopheles funestus and its allies in Kenya. Annals of Tropical Medicine & Parasitology, 31: 105-112; DVBD (1980). Chemase Annual Report. Ministry of Health, Kenya, February 1980; Chen H, Githeko AK, Githure JI, Mutunga J, Zhou G, Yan G (2008). Monooxygenase levels and knockdown resistance (kdr) allele frequencies in anopheles gambaie and anopheles arabiensis in Kenya. …
Uganda	Mbale	Mbale Municipality	Mbale	1.079	34.168	Encarta	1932	1970	Adults, Larvae	IR, PSC, LC	M			Gibbins EG (1932). Natural Malaria Infection of House-Frequenting Anopheles Mosquitoes in Uganda. Annals of Tropical Medicine & Parasitology, 26:239-266; Leeson HS (1937). The mosquitoes of the funestus series in East Africa. Bulletin of Entomological Research, 28: 587-603; Hocking KS (1950). Progress Report no. 7, March-November 1949. Unpublished report of the Colonial Insecticide Research Unit,…
Rwanda	Gitarama	Masango	Kabuga	-2.197	29.666	Encarta	1933	1949	Adults, Larvae	IR, LC	M		An christyi, An demellioni	Jadin J, Fain A. (1951). Contribution ˆ l'Žtude du paludisme en pays d'altitude. Annales de la Societe Belge de MŽdecine Tropicale, 31: 353Ð363; Lips M (1962). AnophŽles du Congo (Ex - Belge). 6 Ð Quelques espces et variŽtŽs du groupe coustani (Myzorhynchus). RŽfŽrences, rŽcoltes, rŽpartition et importance mŽdicale actuelle. Rivista di Parassitologia, 23: 33-59; op cit collection by De Witte (Wo…
Tanzania	Tanga	Muheza	Mgandi	-4.9697	38.9236	Combination	1933	1934	Adults, Larvae	IR, LC	M			Wilson DB (1936). Rural Hyper-Endemic Malaria in Tanganyika Territory. Transactions of the Royal Society of Tropical Medicine & Hygiene. XXIX: 583-618
Tanzania	Tanga	Muheza	Mwengere	-4.9879	38.8978	Combination	1933	1934	Adults, Larvae	IR, LC	M			Wilson DB (1936). Rural Hyper-Endemic Malaria in Tanganyika Territory. Transactions of the Royal Society of Tropical Medicine & Hygiene. XXIX: 583-619
Tanzania	Tanga	Tanga	Tanga	-5.069	39.094	Encarta	1933	2004	Adults, Larvae	HBC, OR, PSC, LC	M, Cross-mating, CBS, PCR		An tenebrosus	Wilson DB (1936). Report of the Malaris Unit, Tanga 1933-1934. Report to the Colonial Development Fund (Malaria Research Scheme). Dar es Salaam, Tanganyika; Leeson HS (1937). The mosquitoes of the funestus series in East Africa. Bulletin of Entomological Research, 28: 587-603; Davidson G (1966). Distribution Records of Member Species of the Anopheles Gambiae Complex (identifications Up to May 196…
Uganda	Kampala	Nakawa	Luzira	0.3003	32.6489	Geonames	1933	1933	Larvae	LC	M			Uganda Protectorate Medical Department (1934). Annual Medical and Sanitary Report for the Year Ended 31st December, 1933. Government Printer, 1934, P57.
Togo	Savanes	Oti	Mango	10.351	0.473	Encarta	1934	1963	Adults	PSC, HBC	M		An flavicosta	Commision du Paludisme (1939). Le Paludisme en Afrique: Togo sous Mandat Francais. WHO archives Geneva, C.H./Malaria/Cte.Rap./2, le 15 Juin 1939, Pp. 9; Iyengar R (1969). Developpement des Services de Sante de base. AFR/MAL/97, pp. 33, WHO Archives, Geneva
Sudan	Al Jazeera	Al Hasaheisa	Geizera	14.5159	33.2055	Google Earth	1935	2008	Adults, Larvae	OR, IR, PSC, NBC, LC	M, PCR			Lewis DJ (1958). Some mosquitoes of the Blue Nile valley in the Republic of the Sudan. Bulletin of Entomological Research, 49: 133-155; Halawani AAS & Davidson G (1971). Asignment report malaria pre-eradication programme 10 February to 24 March 1974. EMRO unpublished report EM/MAL/104/SUDAN 0006/R dated May 1971; Najera JA (2000). Report on a mission to the Republic of Sudan Nov-Dec 1999. Unpubli…
Democratic Republic of the Congo	Province Orientale	Ituri	Lac Albert	1.8724	30.7739	Google Earth	1936	1951	Adults, Larvae	IR, LC	M		An christyi	Duren A (1938). Etat actuel de nos connaissances sur les anophles du Congo belge. Annales de la SociŽtŽ Belge de MŽdecine Tropicale, 18: 557-580; op cit report by Schwetz; Gillet J (1953). Le paludisme au Congo belge et au Ruanda-Urundi. Bulletin de l'Institut Royal Colonial Belge, 24: 1342-1361
Kenya	Coast	Mombasa	Changamwe	-4.0261	39.6306	Google Earth	1936	2014	Adults, Larvae	IR, OR, LC	M			Wiseman RH, Symes LB, McMahon JC, Teesdale C (1939). Report on a malaria survey of Mombasa. Nairobi Government Printer; Evans AM & Symes CB (1937). Anopheles funestus and its allies in Kenya. Annals of Tropical Medicine & Parasitology, 31: 105-112; Municipal Council of Mombasa (1969). Annual report of the Medical Officer of Health. Page 38-40; DVBD Wellcome Library Archive
Kenya	Coast	Mombasa	Kisauni	-4.0069	39.6962	GPS	1936	1969	Adults, Larvae	IR, OR, LC	M			Wiseman RH, Symes LB, McMahon JC, Teesdale C (1939). Report on a malaria survey of Mombasa. Nairobi Government Printer; Evans AM & Symes CB (1937). Anopheles funestus and its allies in Kenya. Annals of Tropical Medicine & Parasitology, 31: 105-112; Municipal Board of Mombasa (1956). Annual report of the medical officer of health for the year 1955, August 1956; Municipal Council of Mombasa (1969).…
Kenya	Coast	Mombasa	Likoni	-4.082	39.6501	Encarta	1936	1969	Adults, Larvae	IR, OR, LC	M			Wiseman RH, Symes LB, McMahon JC, Teesdale C (1939). Report on a malaria survey of Mombasa. Nairobi Government Printer; Municipal Board of Mombasa (1956). Annual report of the medical officer of health for the year 1955, August 1956; Municipal Council of Mombasa (1969). Annual report of the Medical Officer of Health. Page 38-40; DVBD Wellcome Library Archive
Uganda	Gulu	Gulu Municipality	Gulu	2.78	32.283	Encarta	1936	1970	Adults, Larvae	PSC, LC	M			Leeson HS (1937). The mosquitoes of the funestus series in East Africa. Bulletin of Entomological Research, 28: 587-603; Williams MC, Woodall JP, Corbet PS, Gillett JD (1965). O'nyong-nyong fever: An epidemic virus disease in East Africa VIII. Virus isolations from Anopheles mosquitoes. Transactions of the Royal Society of Tropical Medicine & Hygiene, 59: 300-306; McCrae AWR (1975). Malaria. In H…
Uganda	Masaka	Masaka Municipality	Masaka	-0.3341	31.7346	Google Earth	1936	2007	Adults, Larvae	PSC, IR, Exit traps, HBC, Bed net traps, LC	M		An implexus, An maculipalpis, An garnhami	Leeson HS (1937). The mosquitoes of the funestus series in East Africa. Bulletin of Entomological Research, 28: 587-603; de ZuluetaÊJ &ÊCullen JR (1963). Deterrent effect of insecticides on malaria vectors. Nature, 200: 860 - 861; Cullen JR & de Zulueta J (1963). Observations on the effect of residual insecticides in experimental huts in Masaka district (Uganda). World Health Organization unpubli…
Democratic Republic of the Congo	Bandundu	Kwango	Mwela	-6.1667	17.5833	Other	1937	1941	Adults, Larvae	IR, LC	M		An concolor, An dureni, An mortiauxi	Duren A (1940). Contribution ˆ l'Žtude du paludisme endŽmique au Congo Belge, district du Kwango. Annales de la SociŽtŽ Belge de MŽdecine Tropicale, 20: 265-271; Rahm U & Vermylen M (1966). RŽpertoire et rŽpartition des Anophles de la RŽpublique DŽmocratique du Congo. Estratto dalla Rivista di Malariologia, XLV: 1-3; Lips M (1962). AnophŽles du Congo (Ex - Belge). 6 Ð Quelques espces et variŽtŽ…
Mali	Kayes	Nioro	Nioro	15.2293	-9.5928	Geonames	1937	1955	Adults, Larvae	OR, HBC, LC	M			Hamon J, Eyraud M, Diallo B, Dyemkouma A, Bailly-Choumara H, Ouanou S (1961). Les Moustiques de la Republique du Mali. Annales de la Societe Entomologique de France, 130: 95-129;Sautet J (1942). Quelques dŽtails sur IÕanophŽlisnie au Soudan Francais. MŽdecine tropicale, 2: 21-27
Mali	Koulikoro	Kati	Baguineda	12.616	-7.784	Encarta	1937	1959	Adults, Larvae	HBC, LC	M		An longipalpis	Sautet J, Marneffe H (1955). Paludisme. MŽdecine Tropicale, 15:344-359; Sautet J (1942). Quelques dŽtails sur IÕanophŽlisnie au Soudan Francais. MŽdecine tropicale, 2: 21-27; Hamon J, Eyraud M, Diallo B, Dyemkouma A, Bailly-Choumara H, Ouanou S (1961). Les Moustiques de la Republique du Mali. Annales de la Societe Entomologique de France, 130: 95-129; op cit report by Diallo B
Mali	Koulikoro	Kati	Farakan	12.668	-7.7	Encarta	1937	1938	Adults, Larvae	IR, LC	M			Sautet J (1942). Quelques dŽtails sur IÕanophŽlisnie au Soudan Francais. MŽdecine tropicale, 2: 21-27
Mali	Segou	Segou	Markala	13.6739	-6.0751	Google Earth	1937	1969	Adults, Larvae	OR, HBC, CDC LT, LC	M, CBS			Sautet J, Marneffe H (1955). Paludisme. MŽdecine Tropicale, 15:344-359; Sautet J (1942). Quelques dŽtails sur IÕanophŽlisnie au Soudan Francais. MŽdecine tropicale, 2: 21-27; Hamon J, Eyraud M, Diallo B, Dyemkouma A, Bailly-Choumara H, Ouanou S (1961). Les Moustiques de la Republique du Mali. Annales de la Societe Entomologique de France, 130: 95-129; op cit report by Holsten M; Coz J (1973). Con…
Mali	Sikasso	Bougouni	Kokoun	11.767	-6.967	Encarta	1937	1938	Adults, Larvae	IR, LC	M			Sautet J (1942). Quelques dŽtails sur IÕanophŽlisnie au Soudan Francais. MŽdecine tropicale, 2: 21-27
Mali	Sikasso	Sikasso	Sikasso	11.3173	-5.6671	Google Earth	1937	2004	Adults, Larvae	IR, OR, CDC LT, LC	M, CBS, PCR		An pretoriensis, An domicolus	Sautet J, Marneffe H (1955). Paludisme. MŽdecine Tropicale, 15:344-359; Sautet J (1942). Quelques dŽtails sur IÕanophŽlisnie au Soudan Francais. MŽdecine tropicale, 2: 21-27; Hamon J, Adam JP, Grjebine A (1956). Observations sur la rŽpartition et le comportement des anophles de l'Afrique-Equatoriale Franaise, du Cameroun et de l'Afrique Occidentale. Bulletin of World Health Organization, 15: 54…
Mali	Tombouctou	Niafunke	Niafunke	15.931	-3.99	Google Earth	1937	1954	Adults, Larvae	IR, OR, LC	M			Sautet J, Marneffe H (1955). Paludisme. MŽdecine Tropicale, 15:344-359; Sautet J (1942). Quelques dŽtails sur IÕanophŽlisnie au Soudan Francais. MŽdecine tropicale, 2: 21-27; Hamon J, Adam JP, Grjebine A (1956). Observations sur la rŽpartition et le comportement des anophles de l'Afrique-Equatoriale Franaise, du Cameroun et de l'Afrique Occidentale. Bulletin of World Health Organization, 15: 54…
Mozambique	Gaza	Bilene	Villa de Macia	-25.023	33.098	Encarta	1937	1940	Adults, Larvae	IR, HLC, LC	M			de Meillon B (1941). Estudos entomol—gicos da col—nia de Moambique : Relat—rio acerca dos vectores do paludismo em algumas partes da çfrica Oriental Portuguesa, com sugestoes para o seu combate. Loureno Marques : Imprensa Nacional de Moambique, pp. 313; de Meillon B & Pereira MC (1940). Notes on some anophelines (Dipt. Culicidae) from Portuguese East Africa. Moambique-Document‡rio Trimestral,…
Mozambique	Gaza	Cidade de Xai-Xai	Vila de Joao Belo	-25.041	33.639	Encarta	1937	1971	Adults, Larvae	IR, HLC, PSC, LC	M			de Meillon B (1941). Estudos entomol—gicos da col—nia de Moambique : Relat—rio acerca dos vectores do paludismo em algumas partes da çfrica Oriental Portuguesa, com sugestoes para o seu combate. Loureno Marques : Imprensa Nacional de Moambique, pp. 313; de Meillon B & Pereira MC (1940). Notes on some anophelines (Dipt. Culicidae) from Portuguese East Africa. Moambique-Document‡rio Trimestral,…
Mozambique	Gaza	Guija	Caniado	-24.4817	33.0497	GPS	1937	1961	Adults, Larvae	IR, HLC, LC	M		An maculipalpis	de Meillon B (1941). Estudos entomol—gicos da col—nia de Moambique : Relat—rio acerca dos vectores do paludismo em algumas partes da çfrica Oriental Portuguesa, com sugestoes para o seu combate. Loureno Marques : Imprensa Nacional de Moambique, pp. 313; de Meillon B & Pereira MC (1940). Notes on some anophelines (Dipt. Culicidae) from Portuguese East Africa. Moambique-Document‡rio Trimestral,…
Mozambique	Inhambane	Homoine	Homoine	-23.881	35.153	Encarta	1937	2002	Adults, Larvae	IR, HLC, LC	M, PCR		An maculipalpis, An theileri	de Meillon B (1941). Estudos entomol—gicos da col—nia de Moambique : Relat—rio acerca dos vectores do paludismo em algumas partes da çfrica Oriental Portuguesa, com sugestoes para o seu combate. Loureno Marques : Imprensa Nacional de Moambique, pp. 313; de Meillon B & Pereira MC (1940). Notes on some anophelines (Dipt. Culicidae) from Portuguese East Africa. Moambique-Document‡rio Trimestral,…
Mozambique	Inhambane	Morrumbene	Morrumbene	-23.655	35.339	Encarta	1937	1944	Adults, Larvae	IR, HLC, LC	M		An maculipalpis	de Meillon B (1941). Estudos entomol—gicos da col—nia de Moambique : Relat—rio acerca dos vectores do paludismo em algumas partes da çfrica Oriental Portuguesa, com sugestoes para o seu combate. Loureno Marques : Imprensa Nacional de Moambique, pp. 313; de Meillon B & Pereira MC (1940). Notes on some anophelines (Dipt. Culicidae) from Portuguese East Africa. Moambique-Document‡rio Trimestral,…
Mozambique	Inhambane	Vilankulo	Vilanculos	-21.9922	35.3137	GPS	1937	1958	Adults, Larvae	IR, HLC, LC	M		An theileri	de Meillon B (1941). Estudos entomol—gicos da col—nia de Moambique : Relat—rio acerca dos vectores do paludismo em algumas partes da çfrica Oriental Portuguesa, com sugestoes para o seu combate. Loureno Marques : Imprensa Nacional de Moambique, pp. 313; de Meillon B & Pereira MC (1940). Notes on some anophelines (Dipt. Culicidae) from Portuguese East Africa. Moambique-Document‡rio Trimestral,…
Mozambique	Inhambane	Zavala	Quissico	-24.712	34.732	Encarta	1937	1940	Adults, Larvae	IR, HLC, LC	M		An maculipalpis	de Meillon B (1941). Estudos entomol—gicos da col—nia de Moambique : Relat—rio acerca dos vectores do paludismo em algumas partes da çfrica Oriental Portuguesa, com sugestoes para o seu combate. Loureno Marques : Imprensa Nacional de Moambique, pp. 313; Soeiro AN (1952). O sezonismo em Moambique : contribui‹o para o estudo epidemiol—gico. Anais do Instituto de Medicina Tropical, 9: 343-389; …
Mozambique	Maputo	Boane	Umbeluzi	-26.031	32.367	Encarta	1937	1963	Adults, Larvae	IR, HLC, LC	M		An cydippis	de Meillon B (1941). Estudos entomol—gicos da col—nia de Moambique : Relat—rio acerca dos vectores do paludismo em algumas partes da çfrica Oriental Portuguesa, com sugestoes para o seu combate. Loureno Marques : Imprensa Nacional de Moambique, pp. 313; de Meillon B & Pereira MC (1940). Notes on some anophelines (Dipt. Culicidae) from Portuguese East Africa. Moambique-Document‡rio Trimestral,…
Mozambique	Maputo	Magude	Magude	-25.021	32.642	Encarta	1937	2006	Adults, Larvae	IR, HLC, LC	M, PCR		An theileri	de Meillon B (1941). Estudos entomol—gicos da col—nia de Moambique : Relat—rio acerca dos vectores do paludismo em algumas partes da çfrica Oriental Portuguesa, com sugestoes para o seu combate. Loureno Marques : Imprensa Nacional de Moambique, pp. 313; de Meillon B & Pereira MC (1940). Notes on some anophelines (Dipt. Culicidae) from Portuguese East Africa. Moambique-Document‡rio Trimestral,…
Mozambique	Maputo	Moamba	Moamba	-25.586	32.235	Encarta	1937	2002	Adults, Larvae	IR, HLC, LC	M, PCR			de Meillon B (1941). Estudos entomol—gicos da col—nia de Moambique : Relat—rio acerca dos vectores do paludismo em algumas partes da çfrica Oriental Portuguesa, com sugestoes para o seu combate. Loureno Marques : Imprensa Nacional de Moambique, pp. 313; de Meillon B & Pereira MC (1940). Notes on some anophelines (Dipt. Culicidae) from Portuguese East Africa. Moambique-Document‡rio Trimestral,…
Mozambique	Maputo	Namaacha	Namaacha	-25.9772	32.0151	GPS	1937	1940	Adults, Larvae	IR, HLC, LC	M		An demeilloni	de Meillon B (1941). Estudos entomol—gicos da col—nia de Moambique : Relat—rio acerca dos vectores do paludismo em algumas partes da çfrica Oriental Portuguesa, com sugestoes para o seu combate. Loureno Marques : Imprensa Nacional de Moambique, pp. 313; de Meillon B & Pereira MC (1940). Notes on some anophelines (Dipt. Culicidae) from Portuguese East Africa. Moambique-Document‡rio Trimestral,…
Mozambique	Niassa	Cuamba	Cuamba	-14.794	36.54	Encarta	1937	1940	Adults, Larvae	IR, HLC, LC	M		An rhodesiensis, An seydeli	de Meillon B (1941). Estudos entomol—gicos da col—nia de Moambique : Relat—rio acerca dos vectores do paludismo em algumas partes da çfrica Oriental Portuguesa, com sugestoes para o seu combate. Loureno Marques : Imprensa Nacional de Moambique, pp. 313; de Meillon B & Pereira MC (1940). Notes on some anophelines (Dipt. Culicidae) from Portuguese East Africa. Moambique-Document‡rio Trimestral,…
Mozambique	Sofala	Cidade da Beira	Beira	-19.826	34.836	Encarta	1937	1983	Adults, Larvae	IR, HLC, LC	M, CBS		An tenebrosus	de Meillon B (1941). Estudos entomol—gicos da col—nia de Moambique : Relat—rio acerca dos vectores do paludismo em algumas partes da çfrica Oriental Portuguesa, com sugestoes para o seu combate. Loureno Marques : Imprensa Nacional de Moambique, pp. 313; de Meillon B & Pereira MC (1940). Notes on some anophelines (Dipt. Culicidae) from Portuguese East Africa. Moambique-Document‡rio Trimestral,…
Mozambique	Tete	Angonia	Vila Coutinho	-14.566	34.306	Encarta	1937	1940	Adults, Larvae	IR, HLC, LC	M		An maculipalpis, An theileri, An natalensis, An longipalpis	de Meillon B (1941). Estudos entomol—gicos da col—nia de Moambique : Relat—rio acerca dos vectores do paludismo em algumas partes da çfrica Oriental Portuguesa, com sugestoes para o seu combate. Loureno Marques : Imprensa Nacional de Moambique, pp. 313; de Meillon B & Pereira MC (1940). Notes on some anophelines (Dipt. Culicidae) from Portuguese East Africa. Moambique-Document‡rio Trimestral,…
Sudan	Southern Darfur	Shearia	Kawa	12.633	25.599	Encarta	1937	1946	Adults, Larvae	Unknown, LC	M			Lewis DJ (1948). The mosquitoes of Jebel Aluyia Reservoir on the White Nile. Bulletin of Entomological Research, 39: 133-157
Sudan	White Nile	Al Gutaina	Geteina	15.1722	32.4131	Geonames	1937	1946	Adults, Larvae	Unknown, LC	M			Lewis DJ (1948). The mosquitoes of Jebel Aluyia Reservoir on the White Nile. Bulletin of Entomological Research, 39: 133-157
Ethiopia	Afar	Afar Zone 5	Piana del Borchenna	10.6	40.4167	Other	1938	1939	Adults	IR	M		An christyi, An cinereus, An demeilloni, An garnhami, An macmahoni, An pretoriensis, An d'thali	Corradetti A (1939). L'anofelismo nella regione Uollo Jeggiu. Rivista di Parassitologia, 3: 206-219; Corradetti A (1940). Le conoscenze sulla distribuzione delle specie anofeliche nell'Africa Orientale Italiana. Rivista di Biologia Coloiale, 3: 419-429
Ethiopia	Amhara	North Shewa (K3)	Valle del Ceracia e dell Ataje	10.3501	39.9362	Combination	1938	1938	Adults	IR	M		An christyi, An cinereus, An demeilloni, An garnhami, An macmahoni, An pretoriensis, An d'thali	Corradetti A (1939). L'anofelismo nella regione Uollo Jeggiu. Rivista di Parassitologia, 3: 206-219
Ethiopia	Amhara	North Shewa (K3)	Valle del Cialeca	10.3781	39.928	Combination	1938	1939	Adults	IR	M		An christyi, An cinereus, An demeilloni, An garnhami, An macmahoni, An pretoriensis, An d'thali	Corradetti A (1939). L'anofelismo nella regione Uollo Jeggiu. Rivista di Parassitologia, 3: 206-219; Corradetti A (1940). Le conoscenze sulla distribuzione delle specie anofeliche nell'Africa Orientale Italiana. Rivista di Biologia Coloiale, 3: 419-429
Ethiopia	Amhara	North Shewa (K3)	Valle del Diarre e del Robi	9.9995	39.899	Combination	1938	1939	Adults	IR	M		An christyi, An cinereus, An demeilloni, An garnhami, An macmahoni, An pretoriensis, An d'thali	Corradetti A (1939). L'anofelismo nella regione Uollo Jeggiu. Rivista di Parassitologia, 3: 206-219; Corradetti A (1940). Le conoscenze sulla distribuzione delle specie anofeliche nell'Africa Orientale Italiana. Rivista di Biologia Coloiale, 3: 419-429
Ethiopia	Amhara	North Wollo	Piana d'Uccialli	11.6871	39.8077	Combination	1938	1939	Adults	IR	M		An christyi, An cinereus, An demeilloni, An garnhami, An macmahoni, An pretoriensis, An d'thali	Corradetti A (1939). L'anofelismo nella regione Uollo Jeggiu. Rivista di Parassitologia, 3: 206-219; Corradetti A (1940). Le conoscenze sulla distribuzione delle specie anofeliche nell'Africa Orientale Italiana. Rivista di Biologia Coloiale, 3: 419-429
Ethiopia	Amhara	North Wollo	Valle dell' Alia (Valley of Alia)	11.9939	39.6937	Combination	1938	1939	Adults	IR	M		An christyi, An cinereus, An demeilloni, An garnhami, An macmahoni, An pretoriensis, An d'thali	Corradetti A (1939). L'anofelismo nella regione Uollo Jeggiu. Rivista di Parassitologia, 3: 206-219; Corradetti A (1940). Le conoscenze sulla distribuzione delle specie anofeliche nell'Africa Orientale Italiana. Rivista di Biologia Coloiale, 3: 419-429
Ethiopia	Amhara	Oromia Zone	Pendici dancale (Batie-Fiume Millie)	11.1892	39.9833	Combination	1938	1939	Adults	IR	M		An christyi, An cinereus, An demeilloni, An garnhami, An macmahoni, An pretoriensis, An d'thali	Corradetti A (1939). L'anofelismo nella regione Uollo Jeggiu. Rivista di Parassitologia, 3: 206-219
Ethiopia	Amhara	Oromia Zone	Strada Kombolcia- Batie	11.194	40.0165	Combination	1938	1939	Adults	IR	M		An christyi, An cinereus, An demeilloni, An garnhami, An macmahoni, An pretoriensis, An d'thali	Corradetti A (1939). L'anofelismo nella regione Uollo Jeggiu. Rivista di Parassitologia, 3: 206-219
Ethiopia	Amhara	Oromia Zone	Strar Batie - T. Burca	11.1833	40.0167	Combination	1938	1939	Adults	IR	M		An christyi, An cinereus, An demeilloni, An garnhami, An macmahoni, An pretoriensis, An d'thali	Corradetti A (1939). L'anofelismo nella regione Uollo Jeggiu. Rivista di Parassitologia, 3: 206-219
Ethiopia	Amhara	South Wollo	Vallata del Combolcia	11.0863	39.7396	Combination	1938	1938	Adults	IR	M		An christyi, An cinereus, An demeilloni, An garnhami, An macmahoni, An pretoriensis, An d'thali	Corradetti A (1939). L'anofelismo nella regione Uollo Jeggiu. Rivista di Parassitologia, 3: 206-219
Ethiopia	Amhara	South Wollo	Valle del Tarchia	11.1838	39.4305	Combination	1938	1939	Adults	IR	M		An christyi, An cinereus, An demeilloni, An garnhami, An macmahoni, An pretoriensis, An d'thali	Corradetti A (1939). L'anofelismo nella regione Uollo Jeggiu. Rivista di Parassitologia, 3: 206-219; Corradetti A (1940). Le conoscenze sulla distribuzione delle specie anofeliche nell'Africa Orientale Italiana. Rivista di Biologia Coloiale, 3: 419-429
Ethiopia	Amhara	South Wollo	Valli del cascas e del Bccilo	11.1088	39.947	Combination	1938	1962	Adults	IR	M		An christyi, An cinereus, An demeilloni, An garnhami, An macmahoni, An pretoriensis, An longipalpis, An d'thali	Corradetti A (1939). L'anofelismo nella regione Uollo Jeggiu. Rivista di Parassitologia, 3: 206-219; Lindrec A (1962). Repertoire entomologique de certains dipteres hematophages identifies en Ethiopie. Annales de l'Institut Pasteur d'Ethiopie, No. 3, Pp. 71-76
Ethiopia	Tigray	Western Tigray	Piana di Cefa	13.9681	37.3156	Google Earth	1938	1939	Adults	IR	M		An christyi, An cinereus, An demeilloni, An garnhami, An macmahoni, An pretoriensis	Corradetti A (1939). L'anofelismo nella regione Uollo Jeggiu. Rivista di Parassitologia, 3: 206-219; Corradetti A (1940). Le conoscenze sulla distribuzione delle specie anofeliche nell'Africa Orientale Italiana. Rivista di Biologia Coloiale, 3: 419-429
Democratic Republic of the Congo	Katanga	Haut-Lomami	Lufira Valley	-8.4098	26.5179	Google Earth	1939	1942	Adults, Larvae	HLC, Exit traps, LC	M		An confusus, An cidyppis, An natalensis, An pretoriensis, An demeilloni, An seydeli, An maculipalpis, An theileri, An distinctus	Vincke IH (1959). Note sur les Culicides dans la vallee de la Lufira (1941-1942). Rivista di Parassitologia, 20: 423-434; Rahm U & Vermylen M (1966). RŽpertoire et rŽpartition des Anophles de la RŽpublique DŽmocratique du Congo. Estratto dalla Rivista di Malariologia, XLV: 1-3
Democratic Republic of the Congo	Nord-Kivu	Area under 1st level administration	Mutwanga	0.3385	29.7464	Geonames	1939	1960	Adults, Larvae	Unknown, LC	M		An concolor, An dureni, An mortiauxi	Schwetz J (1941). Sur le paludisme endŽmique dans la vallŽe de la Semliki et sur les rives du Lac Albert. Annales de la SociŽtŽ Belge de MŽdecine Tropicale, 21: 339-374; Rahm U & Vermylen M (1966). RŽpertoire et rŽpartition des Anophles de la RŽpublique DŽmocratique du Congo. Estratto dalla Rivista di Malariologia, XLV: 1-3
Democratic Republic of the Congo	Province Orientale	Ituri	Bogoro & Gety	1.4082	30.2833	Geonames	1939	1939	Adults, Larvae	Unknown	M			Schwetz J (1941). Contribution ‡ l'etude des anophŽlines du Congo oriental (Lac Kivu - Lac Albert). Annales de la SociŽtŽÊBelgeÊde MŽdecine Tropicale, 21: 17-36
Ethiopia	Gambella	Zone 1	Gambela	8.245	34.589	GPS	1939	2014	Adults, Larvae	IR, HBC, PSC, CDC LT, LC	M, CBS, PCR		An pretoriensis, An longipalpis, An maculipalpis, An theileri, An seydeli	Corradetti A (1940). Le conoscenze sulla distribuzione delle specie anofeliche nell'Africa Orientale Italiana. Rivista di Biologia Coloiale, 3: 419-429; Delfini L & Shidrawi G (1976). Report on a visit to Ethiopia, 23 March to 9 April 1976. World Health Organization Archives, Geneva, EM/MAL/144; McConnel E & Schmidt ML (1973). Bancroftian filariasis in Gambela, Illubabor Province, Ethiopia. Tropi…
Ethiopia	Oromia	East Shewa	Modjo	8.65	39.083	Google Earth	1939	1961	Adults	Unknown	M		An demeilloni, An garnhami, An macmahoni	Corradetti A (1940). Le conoscenze sulla distribuzione delle specie anofeliche nell'Africa Orientale Italiana. Rivista di Biologia Coloiale, 3: 419-429; Lindrec A (1962). Repertoire entomologique de certains dipteres hematophages identifies en Ethiopie. Annales de l'Institut Pasteur d'Ethiopie, No. 3, Pp. 71-76
Ethiopia	Oromia	West Shewa	Biscioftu	9.101	37.249	Encarta	1939	1939	Adults	Unknown	M		An christyi	Giaquinto-Mira M (1948). Notes on the geographical distribution and biology of Anophelinae and Culicinae in Ethiopia. Imperial Ethiopian Medical Research Institute Addis Ababa. World Health Organization, Archives; Lindrec A (1962). Repertoire entomologique de certains dipteres hematophages identifies en Ethiopie. Annales de l'Institut Pasteur d'Ethiopie, No. 3, Pp. 71-76
Ethiopia	SNNP	Gamo Gofa	Margherita Lake	6.1651	37.6414	Google Earth	1939	1939	Adults	Unknown	M		An kingi	Giaquinto-Mira M (1948). Notes on the geographical distribution and biology of Anophelinae and Culicinae in Ethiopia. Imperial Ethiopian Medical Research Institute Addis Ababa. World Health Organization, Archives; Lindrec A (1962). Repertoire entomologique de certains dipteres hematophages identifies en Ethiopie. Annales de l'Institut Pasteur d'Ethiopie, No. 3, Pp. 71-76
Ethiopia	SNNP	Kaffa	Bonga	7.2715	36.2427	Google Earth	1939	1968	Adults	IR	M			Giaquinto-Mira M (1948). Notes on the geographical distribution and biology of Anophelinae and Culicinae in Ethiopia. Imperial Ethiopian Medical Research Institute Addis Ababa. World Health Organization, Archives; Turner RL (1972). Malaria epidemiological observations from unsprayed study districts in Ethiopia. Mosquito News, 32: 608-613; Lindrec A (1962). Repertoire entomologique de certains dip…
Angola	Huambo	Bailundo	Bailundo	-12.1949	15.8609	Google Earth	1940	2014	Adults, Larvae	CDC LT, PSC, IR, Pit traps, LC	M, PCR		An obscurus, An argenteolobatus	De Mesquita B (1942). Considera›es sobre o impaludismo em Angola. Boletim Geral de Medicina, 24: 111-121; Ribiero L (1942). Notas sobre aspectos nosograficos das endemias de Angola. Imprensa Nacional da Colonia de Angola, pp. 12; Gandara AF (1956). Subsido para o estude dos 'Culicidae' (Diptera) de Angola. Anais do Instituto de Medicina Tropical, 13: 387-418; Africa Indoor Residual Spraying (AIR…
Angola	Huambo	Huambo	Nova Lisboa (Huambo)	-12.768	15.737	Encarta	1940	2014	Adults, Larvae	CDC LT, PSC, IR, Pit traps, ABC, HLC, LC	M, PCR		An argenteolobatus, An fuscivenosus, An maculipalpis, An njombiensis, An rhodesiensis, An tenebrosus, An natalensis, An austeni, An harperi, An schwetzi, An cydippis	De Mesquita B (1942). Considera›es sobre o impaludismo em Angola. Boletim Geral de Medicina, 24: 111-121; Ribiero L (1942). Notas sobre aspectos nosograficos das endemias de Angola. Imprensa Nacional da Colonia de Angola, pp. 12; Gandara AF (1956). Subsido para o estude dos 'Culicidae' (Diptera) de Angola. Anais do Instituto de Medicina Tropical, 13: 387-418; Colao ATF (1952). Contribui‹o para…
Ghana	Greater Accra	Tema	Nungwa	5.601	-0.067	Encarta	1940	1945	Adults	Unknown	M			Mattingly PF (1947). Notes on the early stages of certain Ethiopian mosquitoes from some locality records from British West Africa. Annals of Tropical Medicine & Parasitology, 47: 239-251
Mozambique	Cabo Delgado	Palma	Palma	-10.7743	40.4745	Google Earth	1940	1940	Adults, Larvae	IR, LC	M			Soeiro AN (1952). O sezonismo em Moambique : contribui‹o para o estudo epidemiol—gico. Anais do Instituto de Medicina Tropical, 9: 343-389
Mozambique	Gaza	Chicualacuala	Pafuri	-22.448	31.333	Encarta	1940	1944	Adults, Larvae	IR, LC	M			Soeiro AN (1952). O sezonismo em Moambique : contribui‹o para o estudo epidemiol—gico. Anais do Instituto de Medicina Tropical, 9: 343-389; Pereira M de C (1946). Culicideos da provincia do sul do save (Africa oriental portuguesa). Anais do Instituto de Medicina Tropical, 3: 341-373
Mozambique	Inhambane	Jangamo	Jangamo	-24.1076	35.3169	Google Earth	1940	1944	Adults, Larvae	IR, LC	M		An maculipalpis	Soeiro AN (1952). O sezonismo em Moambique : contribui‹o para o estudo epidemiol—gico. Anais do Instituto de Medicina Tropical, 9: 343-389; Pereira M de C (1946). Culicideos da provincia do sul do save (Africa oriental portuguesa). Anais do Instituto de Medicina Tropical, 3: 341-373
Mozambique	Inhambane	Mabote	Chicomo	-22.2167	34.4833	Google Earth	1940	1944	Adults, Larvae	IR, LC	M		An maculipalpis, An theileri	Soeiro AN (1952). O sezonismo em Moambique : contribui‹o para o estudo epidemiol—gico. Anais do Instituto de Medicina Tropical, 9: 343-389; Pereira M de C (1946). Culicideos da provincia do sul do save (Africa oriental portuguesa). Anais do Instituto de Medicina Tropical, 3: 341-373
Mozambique	Inhambane	Massinga	Massinga	-23.337	35.331	Encarta	1940	1944	Adults, Larvae	IR, LC	M		An maculipalpis	Soeiro AN (1952). O sezonismo em Moambique : contribui‹o para o estudo epidemiol—gico. Anais do Instituto de Medicina Tropical, 9: 343-389; Pereira M de C (1946). Culicideos da provincia do sul do save (Africa oriental portuguesa). Anais do Instituto de Medicina Tropical, 3: 341-373
Mozambique	Inhambane	Morrumbene	Mocodoene	-23.66	35.163	Encarta	1940	1940	Adults, Larvae	IR, LC	M		An maculipalpis	Soeiro AN (1952). O sezonismo em Moambique : contribui‹o para o estudo epidemiol—gico. Anais do Instituto de Medicina Tropical, 9: 343-389; Pereira M de C (1946). Culicideos da provincia do sul do save (Africa oriental portuguesa). Anais do Instituto de Medicina Tropical, 3: 341-373
Mozambique	Inhambane	Panda	Panda	-23.9455	34.7189	GPS	1940	1958	Adults, Larvae	IR, LC	M		An maculipalpis	Soeiro AN (1952). O sezonismo em Moambique : contribui‹o para o estudo epidemiol—gico. Anais do Instituto de Medicina Tropical, 9: 343-389; Pereira M de C (1946). Culicideos da provincia do sul do save (Africa oriental portuguesa). Anais do Instituto de Medicina Tropical, 3: 341-373; Ferreira MJ (1958). Report on malaria in Mozambique: analysis of the epidemiology, feasibility and planning of a…
Mozambique	Maputo	Magude	Mapulanguene	-24.484	32.083	Encarta	1940	1940	Adults, Larvae	IR, LC	M			Soeiro AN (1952). O sezonismo em Moambique : contribui‹o para o estudo epidemiol—gico. Anais do Instituto de Medicina Tropical, 9: 343-389
Mozambique	Maputo	Matutuine	Bela Vista	-26.342	32.667	Encarta	1940	2002	Adults, Larvae	IR, OR, ABC, LC	M, CBS, PCR		An quadriannulatus	Soeiro AN (1952). O sezonismo em Moambique : contribui‹o para o estudo epidemiol—gico. Anais do Instituto de Medicina Tropical, 9: 343-389; Pereira M de C (1946). Culicideos da provincia do sul do save (Africa oriental portuguesa). Anais do Instituto de Medicina Tropical, 3: 341-373; Schwalbach JFL & de la Maza MCR (1985). A Mal‡ria em Moambique [1937Ð1973]. Maputo, Repœblic Popular de Moambi…
Mozambique	Maputo	Matutuine	Catuane	-26.833	32.282	Encarta	1940	2002	Adults, Larvae	IR, OR, NBC, LC	M, PCR		An confusus, An theileri	Soeiro AN (1952). O sezonismo em Moambique : contribui‹o para o estudo epidemiol—gico. Anais do Instituto de Medicina Tropical, 9: 343-389; Pereira M de C (1946). Culicideos da provincia do sul do save (Africa oriental portuguesa). Anais do Instituto de Medicina Tropical, 3: 341-373; Soeiro AAN (1959). Relat—rio da actividade do Instituto de Investiga‹o MŽdica de Moambique em 1958 e Plano de …
Mozambique	Maputo	Moamba	Ressano Garcia	-25.4438	31.9935	GPS	1940	2002	Adults, Larvae	IR, LC	M, PCR		An pretoriensis	Soeiro AN (1952). O sezonismo em Moambique : contribui‹o para o estudo epidemiol—gico. Anais do Instituto de Medicina Tropical, 9: 343-389; Schwalbach JFL & de la Maza MCR (1985). A Mal‡ria em Moambique [1937Ð1973]. Maputo, Repœblic Popular de Moambique, MinistŽrio da Saœde, Instituto Nacional de Saœde, pp. 76; Casimiro S, Coleman M, Mohloai P, Hemingway J, Sharp B (2006). Insecticide resista…
Mozambique	Nampula	Angoche	Antonio Enes	-16.2325	39.9086	Other	1940	1940	Adults, Larvae	IR, LC	M		An maculipalpis	Soeiro AN (1952). O sezonismo em Moambique : contribui‹o para o estudo epidemiol—gico. Anais do Instituto de Medicina Tropical, 9: 343-389
Nigeria	Enugu	Enugusou	Enugu	6.452	7.491	Encarta	1940	2014	Adults, Larvae	IR, OR, CDC LT, PSC, LC	M, PCR		An obscurus, An barbarellus, An brunnipes, An flavicosta, An hargreavesi, An maculipalpis, An nigeriensis, An pretoriensis	Mattingly PF (1947). Notes on the early stages of certain Ethiopian mosquitoes from some locality records from British West Africa. Annals of Tropical Medicine & Parasitology, 47: 239-251; Service MW (1963). Checklist and distribution of the Nigerian Culicidae (Diptera). Journal of the West African Science Association, 8: 80-110; Hamon J, Adam JP, Grjebine A (1956). Observations sur la rŽpartitio…
Democratic Republic of the Congo	Katanga	Haut-Katanga	Kakontwe	-10.9964	26.7084	Google Earth	1941	1950	Adults, Larvae	IR, OR, LC	M		An rodhaini, An caliginosus, An tenebrosus, An cydippis, An christyi, An demeilloni, An confusus, An longipalpis, An maculipalpis, An michaeli, An multicinctus, An obscurus, An pretoriensis, An theileri	Lips M (1960). Anopheles du Congo 3 Faune des grottes et des anfractuosites. RŽfŽrences-RŽcoltes-RŽpartition et importance mŽdicale actuelle. Rivista di Parassitologia, 21: 290-306; op cit report by Leleup & Lips; Adam JP (1965). Les Culicidae cavernicoles du Congo et de l'Afrique intertropicale. Annales de SpŽlŽologie, 20: 409-423; op cit report by Leleup & Lips (1950); Rahm U & Vermylen M (1966…
Democratic Republic of the Congo	Katanga	Haut-Katanga	Likasi	-10.982	26.734	Encarta	1941	1942	Adults, Larvae	Unknown, LC	M		An cydippis, An maculipalpis, An pretoriensis	Lips M (1962). Anopheles du Congo (Ex Belge) Quelques especes des groups cellia et neocellia. RŽfŽrences-RŽcoltes-RŽpartition et importance mŽdicale actuelle. Rivista di Parassitologia, 23: 108-134; op cit report by Vincke.
Eritrea	Maekel	Berik	Mai Bela	15.4342	38.8202	Geonames	1941	1941	Adults, Larvae	Unknown, LC	M		An cinereus	de Burca & Shah IA (1943). The anopheline mosquitoes of Eritrea and their relation to malaria transmission. Journal of the Malaria Institute of India, 5: 235-245
Sudan	Kassala	Nahr Atbara	Dubeira	15.234	35.649	Encarta	1941	1941	Adults, Larvae	Adults reared from larvae	M			Lewis DJ (1942). A northern record of Anopheles gambiae Giles (Dipt: culicidae). Proceedings of the Royal Entomological Society, London, Series (B), 11: 141-142
Zambia	Southern	Livingstone	Livingstone	-17.8577	25.8585	GPS	1941	1999	Adults, Larvae	HLC, IR, ABC, Exit traps, PSC, LC	M, PCR		An pretoriensis, An maculipalpis, An rhodesiensis, An argenteolobatus	Muspratt J (1946). On Coelomomyces fungi causing high mortality of Anopheles gambiae larvae in Rhodesia. Annals of Tropical Medicine & Parasitology, 40: 10-16; Robinson GG (1950). A note on mosquitoes and yellow fever in Northern Rhodesia. East African Medical Journal, 27: 284-288; Government of Northern Rhodesia (1946). Health Department Annual Report for the year 1946. Government Printer, Lusak…
Eritrea	Debub	Mendefera	Adi Ugri	14.895	38.817	Encarta	1942	1942	Adults, Larvae	Unknown, LC	M			de Burca & Shah IA (1943). The anopheline mosquitoes of Eritrea and their relation to malaria transmission. Journal of the Malaria Institute of India, 5: 235-245
Eritrea	Gash Barka	Tesseney	Tesseney	15.109	36.652	GPS	1942	2002	Adults, Larvae	IR, CDC LT, PSC, LC	M, PCR		An rhodesisensis	Lewis DJ (1956). The anopheline mosquitoes of Sudan. Bulletin of Entomological Research, 47: 475-494; de Burca & Shah IA (1943). The anopheline mosquitoes of Eritrea and their relation to malaria transmission. Journal of the Malaria Institute of India, 5: 235-245; NMES (1972). Information on entomological activities of the national malaria eradication service imperial Ethiopia government. Prepare…
Madagascar	Amoron'i Mania	Ambositra	Ivato	-20.6229	47.1989	Google Earth	1942	1945	Adults, Larvae	IR, LC	M		An cydippis	Wilson DB (1947). Malaria in Madagascar. East African Medical Journal, 24: 171-178; Grjebine A (1966). Faune de Madagascar XXII. Insectes Dipteres Culicidae Anophelinae. ORSTOM Paris, 487 pp.; assembly of previous survey data by Institute Pasteur & Others
Madagascar	Ihorombe	Ihosy	Ihosy	-22.402	46.122	Encarta	1942	2014	Adults, Larvae	IR, PSC, HBC, ABC, Bed net traps, Exit traps, LC	M, CBS		An maculipalpis, An cydippis, An fuscicolor, An pretoriensis	Wilson DB (1947). Malaria in Madagascar. East African Medical Journal, 24: 171-178; Grjebine A (1966). Faune de Madagascar XXII. Insectes Dipteres Culicidae Anophelinae. ORSTOM Paris, 487 pp.; assembly of previous survey data by Institute Pasteur & Others; Bernard PM (1954). Trois ans de lutte antipaludique a Madagascar. Bulletin de Madagascar, No 96, 387-458; Duong NV & Petridis J (1960). Rappor…
Madagascar	Vatovavy Fitovinany	Manakara	Manakara	-22.146	48.016	Encarta	1942	2014	Adults, Larvae	IR, PSC, HBC, ABC, Bed net traps, Exit traps, LC	M, CBS		An grassei, An pauliani, An ranci	Wilson DB (1947). Malaria in Madagascar. East African Medical Journal, 24: 171-178; Grjebine A (1966). Faune de Madagascar XXII. Insectes Dipteres Culicidae Anophelinae. ORSTOM Paris, 487 pp.; assembly of previous survey data by Institute Pasteur & Others; Bernard PM (1954). Trois ans de lutte antipaludique a Madagascar. Bulletin de Madagascar, No 96, 387-458; Chauvet (1969). Repartition et ecolo…
Sierra Leone	Northern	Port Loko	Rokupr	8.668	-12.384	Encarta	1942	1944	Adults, Larvae	IR, LC	M		An obscurus	Muirhead-Thomson RC (1946). Studies on the breeding places and control of Anopheles gambiae and A. gambiae var. melas in coastal districts of Sierra Leone. Bulletin of Entomological Research, 36: 185-252; Elliott R (1949). Malaria control Freetown: half yearly report wet season April to September 1949. Malaria Control Unit Freetown, pp. 29
Sierra Leone	Western Area	Western Area	Maswari	8.283	-12.967	Encarta	1942	1944	Larvae	LC	M			Muirhead-Thomson RC (1946). Studies on the breeding places and control of Anopheles gambiae and A. gambiae var. melas in coastal districts of Sierra Leone. Bulletin of Entomological Research, 36: 185-252
Sudan	White Nile	Al Jabalian	Kosti swamp	13.1787	32.6824	Combination	1942	1943	Adults, Larvae	Unknown, LC	M			Lewis DJ (1948). The mosquitoes of Jebel Aluyia Reservoir on the White Nile. Bulletin of Entomological Research, 39: 133-157
Democratic Republic of the Congo	Kasai-Occidental	Lulua	Kanenga	-7.1191	22.2361	Geonames	1943	1945	Adults, Larvae	Unknown, LC	M		An christyi, An cydippis	Lips M (1962). Anopheles du Congo (Ex Belge) Quelques especes des groups cellia et neocellia. RŽfŽrences-RŽcoltes-RŽpartition et importance mŽdicale actuelle. Rivista di Parassitologia, 23: 108-134; Vincke IH & Jadin JB (1946). Contribution ˆ l'Žtude de l'anophŽlisme en pays d'altitude. Annales de la SociŽtŽ Belge de MŽdecine Tropicale, 26: 483-500
Democratic Republic of the Congo	Katanga	Kolwezi	Kanzenze	-10.517	25.199	Encarta	1943	1944	Adults, Larvae	HLC, ABC, LC	M		An dureni, An concolor, An berghei	Vincke IH & Leleup N (1949). Notes biologiques et ethologiques sur les Anopheles dendrophiles du Katanga. Revue de Zoologie et de Botanique Africaine, 42: 250-258; Rahm U & Vermylen M (1966). RŽpertoire et rŽpartition des Anophles de la RŽpublique DŽmocratique du Congo. Estratto dalla Rivista di Malariologia, XLV: 1-3
Kenya	Coast	Malindi	Mambrui	-3.0932	40.1504	Google Earth	1943	1976	Adults	Hand catches, Exit traps, HLC, OR	M			Van Someren ECC, Teesdale C, Furlong M (1955). The mosquitoes of the Kenya coast; records of the occurrence, behaviour and habitat. Bulletin of Entomological Research, 46: 463-493; Van Someren ECC, Heisch EB, Furlong M (1958). Observations on the behaviour of some mosquitos of the Kenya coast. Bulletin of Entomological Research, 49: 643-659; Wijers DJB & Kiilu G (1977). Bancroftian Filariasis in …
Rwanda	Gisenyi	Rubavu	Gisenyi	-1.695	29.258	Encarta	1943	1943	Adults, Larvae	IR, OR, LC	M		An christyi	Vincke IH, Jadin JB (1946). Contribution ˆ l'Žtude de l'anophŽlisme en pays d'altitude. Annales de la Societe Belge de MŽdecine Tropicale, 26: 483Ð500; Vermylen M (1967). Distribution of the genus Anopheles in the Republic of Rwanda and the Kingdom of Burundi. Rivista di Malariologia, 46:13-22.
Sierra Leone	Northern	Bombali	Royel Swamp	8.7514	-12.2731	Combination	1943	1944	Adults, Larvae	IR, LC	M		An obscurus	Muirhead-Thomson RC (1946). Studies on the breeding places and control of Anopheles gambiae and A. gambiae var. melas in coastal districts of Sierra Leone. Bulletin of Entomological Research, 36: 185-252
Sierra Leone	Northern	Kambia	Scarcies	8.929	-13.0216	Google Earth	1943	1944	Adults, Larvae	IR, LC	M			Muirhead-Thomson RC (1946). Studies on the breeding places and control of Anopheles gambiae and A. gambiae var. melas in coastal districts of Sierra Leone. Bulletin of Entomological Research, 36: 185-252
Sierra Leone	Northern	Tonkolili	Piggery Swamp	8.7134	-12.3324	Combination	1943	1944	Adults, Larvae	IR, LC	M		An obscurus	Muirhead-Thomson RC (1946). Studies on the breeding places and control of Anopheles gambiae and A. gambiae var. melas in coastal districts of Sierra Leone. Bulletin of Entomological Research, 36: 185-252
Democratic Republic of the Congo	Kasai-Oriental	Kabinda	Kisanga	-5.25	25.8	Google Earth	1944	1945	Adults, Larvae	IR, Exit traps, HBC, OR, LC	M		An demeilloni, An michaeli, An distinctus, An theileri, An implexus, An natalensis, An pretoriensis, An maculipalpis	Vincke IH (1946). Note sur la biologie des Anophles dÕƒlisabethville et environs. Annales de la Societe belge de MŽdecine Tropicale, pp. 385-482
Democratic Republic of the Congo	Katanga	Haut-Katanga	Mabwe	-9.2	26.5667	Other	1944	1965	Adults, Larvae	IR, LC	M			Rahm U & Vermylen M (1966). RŽpertoire et rŽpartition des Anophles de la RŽpublique DŽmocratique du Congo. Estratto dalla Rivista di Malariologia, XLV: 1-3; Lips M (1962). AnophŽles du Congo (Ex - Belge). 6 Ð Quelques espces et variŽtŽs du groupe coustani (Myzorhynchus). RŽfŽrences, rŽcoltes, rŽpartition et importance mŽdicale actuelle. Rivista di Parassitologia, 23: 33-59; op cit collection by…
Democratic Republic of the Congo	Sud-Kivu	Area under 1st level administration	Muhinga	-2.357	28.6303	Google Earth	1944	1945	Adults, Larvae	IR, LC	M			Lips M (1962). Anopheles du Congo (Ex Belge) Quelques especes des groups cellia et neocellia. RŽfŽrences-RŽcoltes-RŽpartition et importance mŽdicale actuelle. Rivista di Parassitologia, 23: 108-134; op cit report by Walkiers; Lips M (1962). AnophŽles du Congo (Ex - Belge). 6 Ð Quelques espces et variŽtŽs du groupe coustani (Myzorhynchus). RŽfŽrences, rŽcoltes, rŽpartition et importance mŽdicale …
Mozambique	Maputo	Magude	Uanetze	-24.4911	32.0858	GeoNames	1944	1944	Adults, Larvae	IR, LC	M			Pereira M de C (1946). Culicideos da provincia do sul do save (Africa oriental portuguesa). Anais do Instituto de Medicina Tropical, 3: 341-373
South Sudan	Central Equatoria	Bahr Al Jabal	Gondokoro	4.901	31.666	Encarta	1944	1954	Unknown	Unknown	M			Lewis DJ (1956). The anopheline mosquitoes of Sudan. Bulletin of Entomological Research, 47: 475-494
South Sudan	Warab	Warab	Meshra er Req	8.418	29.271	Encarta	1944	1954	Unknown	Unknown	M			Lewis DJ (1956). The anopheline mosquitoes of Sudan. Bulletin of Entomological Research, 47: 475-494
South Sudan	Western Bahr El Ghazal	Nahr Jur	River Bussere	7.68	28.05	Other	1944	1954	Unknown	Unknown	M			Lewis DJ (1956). The anopheline mosquitoes of Sudan. Bulletin of Entomological Research, 47: 475-494
South Sudan	Western Equatoria	Yambio	Nzara	4.633	28.2486	Google Earth	1944	1954	Unknown	Unknown	M			Lewis DJ (1956). The anopheline mosquitoes of Sudan. Bulletin of Entomological Research, 47: 475-494
South Sudan	Western Equatoria	Yambio	Yambio	4.566	28.396	Encarta	1944	1954	Unknown	Unknown	M		An maculipalpis	Lewis DJ (1956). The anopheline mosquitoes of Sudan. Bulletin of Entomological Research, 47: 475-494; Digitized from map shown in Figure 9, page 489 Google Earth to nearest towns
Sudan	Al Jazeera	Al Hasaheisa	Wad Shair	14.633	33.066	Encarta	1944	1954	Unknown	Unknown	M			Lewis DJ (1956). The anopheline mosquitoes of Sudan. Bulletin of Entomological Research, 47: 475-494
Sudan	Gadaref	Al Gadaref	Gedaref	14.039	35.378	Encarta	1944	2009	Adults, Larvae	Adults reared from larvae	M, PCR			Lewis DJ (1956). The anopheline mosquitoes of Sudan. Bulletin of Entomological Research, 47: 475-494; Lewis DJ (1958). Some mosquitoes of the Blue Nile valley in the Republic of the Sudan. Bulletin of Entomological Research, 49: 133-155; Himeidan YE, Muzamil HM, Jones CM, Ranson H (2011). Extensive permethrin and DDT resistance in Anopheles arabiensis from eastern and central Sudan. Parasites & V…
Sudan	Khartoum	Um Durman	Omdurman	15.645	32.476	Encarta	1944	2014	Larvae	LC	M, PCR			Lewis DJ (1956). The anopheline mosquitoes of Sudan. Bulletin of Entomological Research, 47: 475-494; Digitized from map shown in Figure 9, page 489 Google Earth to nearest towns; Awad F & Mohamed Ismail S (2015). The malaria situation in Sudan. Presentation at EMRO 11th Regional Meeting, Amman, Jordon, 22nd November 2015; Points digitized from map and names of the places estimated in Google Earth
Sudan	Northern Darfur	Kutum	Munktar	14.649	24.533	Encarta	1944	1954	Unknown	Unknown	M			Lewis DJ (1956). The anopheline mosquitoes of Sudan. Bulletin of Entomological Research, 47: 475-494
Sudan	Northern Kordofan	En Nuhud	Ennuhud	12.7	28.4334	Google Earth	1944	2014	Adults, Larvae	PSC, IR, LC	M, PCR			Lewis DJ (1956). The anopheline mosquitoes of Sudan. Bulletin of Entomological Research, 47: 475-494; Digitized from map shown in Figure 9, page 489 Google Earth to nearest towns; Eltahir MI (2003). Epidemiological Studies of Malaria and its Vectors in Ennuhud - West Kordufan State. A thesis submitted for the degree of Doctor of Philosophy in the faculty of science, University of Khartoum, Sudan;…
Sudan	Northern Kordofan	Um Rawaba	Umm Ruwaba	12.903	31.207	Encarta	1944	1954	Unknown	Unknown	M			Lewis DJ (1956). The anopheline mosquitoes of Sudan. Bulletin of Entomological Research, 47: 475-494; Digitized from map shown in Figure 9, page 489 Google Earth to nearest towns
Zambia	Lusaka	Kafue	Chilanga Estate	-15.566	28.283	Encarta	1944	1946	Larvae	LC	M		An demeilloni, An pretoriensis, An maculipalpis, An theileri	Pielou DP (1947). Anopheline mosquitoes breeding in fish dams, pools and streams in Northern Rhodesia. Proceedings of the Royal Entomological Society of London. Series A, General Entomology, 22: 18-23
Democratic Republic of the Congo	Katanga	Tanganyika	Lusaka Mission	-7.161	29.448	Encarta	1945	1946	Adults, Larvae	IR, LC	M		An demeilloni	Vincke IH & Jadin JB (1946). Contribution ˆ l'Žtude de l'anophŽlisme en pays d'altitude. Annales de la SociŽtŽ Belge de MŽdecine Tropicale, 26: 483-500; Rahm U & Vermylen M (1966). RŽpertoire et rŽpartition des Anophles de la RŽpublique DŽmocratique du Congo. Estratto dalla Rivista di Malariologia, XLV: 1-3; Lips M (1962). AnophŽles du Congo (Ex - Belge). 6 Ð Quelques espces et variŽtŽs du grou…
Democratic Republic of the Congo	Katanga	Tanganyika	Moba (Baudouinville)	-7.067	29.725	Encarta	1945	1952	Adults, Larvae	Exit traps, LC	M		An natalensis, An maculipalpis, An seydeli, An distinctus	Vincke IH & Jadin JB (1946). Contribution ˆ l'Žtude de l'anophŽlisme en pays d'altitude. Annales de la SociŽtŽ Belge de MŽdecine Tropicale, 26: 483-500; Feuillat F, Parent M, Peeters EME, Vincke IH (1953). Progrs rŽcents dans la lutte antimalarienne au Katanga. Annales de la SociŽtŽ Belge de MŽdecine Tropicale, 33: 621-674
Mauritania	Gorgol	Kaedi	Kaedi	16.146	-13.489	Encarta	1945	1969	Adults, Larvae	IR, HLC, LC	M			Sautet J, Ranque J, Vuillet F, Vuillet J (1948). Quelques notes parasitologiques sur le paludisme et l'anophŽlisme en Mauritanie. MŽdecine tropicale, 8: 32-39; Hamon J, Adam JP, Grjebine A (1956). Observations sur la rŽpartition et le comportement des anophles de l'Afrique-Equatoriale Franaise, du Cameroun et de l'Afrique Occidentale. Bulletin of World Health Organization, 15: 549-591; Khromov …
Rwanda	Butare	Runyinya	Astrida	-2.5833	29.5833	GeoNames	1945	1960	Adults, Larvae	HBC, IR, OR, LC	M		An chrystyi	Jadin J, Fain A, Rupp H (1951). Lutte anti-malarienne etendue en zone rurale au moyen de D.D.T. a Astrida, Ruanda-Urundi. Institut Royal Colonial Belge, Section des Sciences Naturelles et MŽdicales, 21: 1-47; Jadin J (1952). Rapport sur la campagne de dedetisation dans la territoire d'Astrida. Annales de la SociŽtŽ Belge de MŽdecine Tropicale, 32: 445-464; Gillet J (1953). Le paludisme au Congo b…
Senegal	Fatick	Foundiougne	Karang	13.601	-16.434	Encarta	1945	1993	Adults, Larvae	OR, HLC, IR, LC	M		An flavicosta, An brunnipes, An maculipalpis	Hamon J, Abonnenc E, Noel E (1955). Contribution ˆ l'Žtude des Culicides de l'ouest du SŽnŽgal. Annales de Parasitologie Humaine et ComparŽe, 30: 278-308; Diagne N, Fontenille D, Konate L, Faye O, Lamizana MT, Legros F, Molez JF, Trape JF (1994). Les anophles du SŽnŽgal : liste commentŽe et illustrŽe. Bulletin de la SociŽtŽ de Pathologie Exotique, 87: 267-277
Senegal	Thies	Thies	Thies	14.801	-16.926	Encarta	1945	2004	Adults, Larvae	NBC, OR, Exit traps, Bed net traps, IR, OR, LC	M, Cross-mating, CBS, PCR		An flavicosta	Hamon J, Abonnenc E, Noel E (1955). Contribution ˆ l'Žtude des Culicides de l'ouest du SŽnŽgal. Annales de Parasitologie Humaine et ComparŽe, 30: 278-308; Hamon J, Adam JP, Grjebine A (1956). Observations sur la rŽpartition et le comportement des anophles de l'Afrique-Equatoriale Franaise, du Cameroun et de l'Afrique Occidentale. Bulletin of World Health Organization, 15: 549-591; Vincke E (195…
Senegal	Thies	Tivaouane	Tivaouane	14.951	-16.817	Encarta	1945	1993	Adults, Larvae	IR, OR, LC	M		An flavicosta, An maculipalpis	Hamon J, Abonnenc E, Noel E (1955). Contribution ˆ l'Žtude des Culicides de l'ouest du SŽnŽgal. Annales de Parasitologie Humaine et ComparŽe, 30: 278-308; Hamon J, Adam JP, Grjebine A (1956). Observations sur la rŽpartition et le comportement des anophles de l'Afrique-Equatoriale Franaise, du Cameroun et de l'Afrique Occidentale. Bulletin of World Health Organization, 15: 549-591; Diagne N, Fon…
Burundi	Muramvya	Muramviya	Muramvya	-3.26	29.612	Encarta	1946	1946	Adults, Larvae	IR, LC	M		An christyi, An demellioni	Mattingly PF (1949). Notes on collection of Mosquitoes (Diptera: Culicidae) from Ruanda Urundi. Annales de la Societe Belge de MŽdecine Tropicale, 29: 29-35; Schwetz J (1948). Considerations sur la future lutte anti-anophelo-paludeene au moyen du DDT au Congo Belge, resp. en Afrique Centrale. Annales de la Societe Belge de MŽdecine Tropicale, 28: 51-83; Schwetz J (1948). Recherches sur le paludis…
Burundi	Ngozi	Ngozi	Ngozi	-2.912	29.824	Encarta	1946	1946	Larvae	LC	M		An christyi	Mattingly PF (1949). Notes on collection of Mosquitoes (Diptera: Culicidae) from Ruanda Urundi. Annales de la Societe Belge de MŽdecine Tropicale, 29: 29-35; Schwetz J (1948). Recherches sur le paludisme endemique et le paludisme epidemique dans le Ruanda-Urundi.MŽmoires de l'Institut Royal Colonial Belge, vol 17, fasc 1, 139pp.; Vermylen M (1967). Distribution of the genus Anopheles in the Repub…
Democratic Republic of the Congo	Katanga	Haut-Katanga	Kasolwa	-9.0667	27.3833	Geonames	1946	1960	Adults, Larvae	Unknown, LC	M		An dureni, An implexus, An obscurus	Schwetz J, Baumann H, Fort M (1947). Nouvelles recherches sur la rŽpartition des anophles et du paludisme endŽmique dans diverses rŽgions du Congo belge. II. L'entre Kundelungu et Kibara. Annales de la SociŽtŽ Belge de MŽdecine Tropicale, 27: 315-331; Rahm U & Vermylen M (1966). RŽpertoire et rŽpartition des Anophles de la RŽpublique DŽmocratique du Congo. Estratto dalla Rivista di Malariologia…
Democratic Republic of the Congo	Katanga	Haut-Katanga	Mitwaba	-8.629	27.341	Encarta	1946	1947	Adults, Larvae	IR, LC	M			Schwetz J (1948). ConsidŽrations sur la future lutte antianophŽlopaludŽenne au moyen du D.D.T. au Congo Belge, resp. en Afrique Centrale . Annales de la SociŽtŽ Belge de MŽdecine Tropicale, 28: 51-83; Rahm U & Vermylen M (1966). RŽpertoire et rŽpartition des Anophles de la RŽpublique DŽmocratique du Congo. Estratto dalla Rivista di Malariologia, XLV: 1-3; Lips M (1962). AnophŽles du Congo (Ex - …
Democratic Republic of the Congo	Katanga	Haut-Katanga	Mitwamba-Sermikat	-8.6	27.3333	Encarta	1946	1946	Adults, Larvae	Unknown, LC	M			Schwetz J, Baumann H, Fort M (1947). Nouvelles recherches sur la rŽpartition des anophles et du paludisme endŽmique dans diverses rŽgions du Congo belge. II. L'entre Kundelungu et Kibara. Annales de la SociŽtŽ Belge de MŽdecine Tropicale, 27: 315-331
Guinea Bissau	Sector Autonomo De Bissau	Sector Autonomo De Bissau	Bissau	11.867	-15.599	Encarta	1946	2002	Adults, Larvae	IR, LC	M, CBS, PCR		An hargeavesi, An dancalicus, An cinereus, An maculipalpis	Ferreira FS, Pinto AR, de Almeida CL (1948).ÊAlguns dados sobre a biologia do Anopheles gambiae, da cidade de Bissau e arredores (Guine Portuguesa), em rela‹o com transmiss‹o da malaria e filariase linfatica.ÊAnais do Instituto de Medicina Tropical, 5: 223Ð250; Hamon J, Adam JP, Grjebine A (1956). Observations sur la rŽpartition et le comportement des anophles de l'Afrique-Equatoriale Franaise…
Rwanda	Butare	Nyabisindu	Nyanza	-2.3496	29.7513	Google Earth	1946	1960	Adults, Larvae	IR, HBC, LC	M		An christyi, An demellioni	Mattingly PF (1949). Notes on collection of Mosquitoes (Diptera: Culicidae) from Ruanda Urundi. Annales de la Societe Belge de MŽdecine Tropicale, 29: 29-35; Schwetz J (1948). Recherches sur le paludisme endemique et le paludisme epidemique dans le Ruanda-Urundi.MŽmoires de l'Institut Royal Colonial Belge, vol 17, fasc 1, 139pp.; Jadin JB, Fain A (1949). Anopheles funestus, transmetteur de paludi…
Kenya	Nairobi	Nairobi	Nairobi West	-1.3224	36.8196	Google Earth	1947	1947	Adults	PSC	M		An demielloni, An christyi, An cinereus	Nairobi Municipality (1948). 19th Annual report of the medical officer of health. W Boyd printers, Nairobi,Kenya
Uganda	Bundibugyo	Bwamba	Semliki Forest	0.8167	30.0667	Other	1947	1948	Adults	HBC	M		An tenebrosus, An implexus, An demeilloni, An obscurus, An keniensis, An hargreavesi	Haddow AJ & Ssenkubuge Y (1974). The mosquitoes of Bwamba County, Uganda. X. Observations on the biting behaviour of Anopheles spp. other than A. gambiae Giles, with notes on the behaviour of these species in the Entebbe area. Bulletin of Entomological Research, 64: 45-51; Haddow AJ & Ssenkubuge Y (1973). The mosquitoes of Bwamba County, Uganda. IX. Further studies on the biting behaviour of an o…
Burkina Faso	Hauts-bassins	Tuy	Koumbia	11.2466	-3.6877	Encarta	1948	1969	Adults, Larvae	Exit traps, IR, HBC, ABC, PSC, Window Exit traps, Verendah traps, LC	M, Cross-mating, CBS		An subpictus, An argenteolobatus, An brohieri, An flavicosta	Coz J, Eyraud M, Venard P, Attiou B, Somda D, Ouedraogo V (1965). Experiments in Upper Volta in the use of trap huts for measuring the effects of DDT against mosquitoes. Bulletin of the World Health Organization, 33: 435-452; Coz J (1966). Contribution to the study of parasitism of adult Anopheles funestus by Gastromermis sp. (Mermithidae). Bulletin de la SociŽtŽ de Pathologie Exotique et de ses …
Cameroon	Adamaoua	Mayo-Banyo	Kongui	6.2995	11.4334	Google Earth	1948	1959	Adults, Larvae	OR, HLC, LC	M			Mouchet J & Gariou J (1961). RŽpartition gŽographique et Žcologique des Anophles du Cameroun. Bulletin de la SociŽtŽ de Pathologie Exotique, 54: 102-118; Digitized from maps shown in paper against GAUL Admin 2 presumed surveys done between 1948 and 1959, checked against primary entries during this period
Cameroon	Adamaoua	Vina	Wakwa	7.1702	13.6265	Google Earth	1948	1959	Adults, Larvae	OR, HLC, LC	M		An rhodesiensis	Mouchet J & Gariou J (1961). RŽpartition gŽographique et Žcologique des Anophles du Cameroun. Bulletin de la SociŽtŽ de Pathologie Exotique, 54: 102-118; Digitized from maps shown in paper against GAUL Admin 2 presumed surveys done between 1948 and 1959, checked against primary entries during this period
Cameroon	Est	Lom-Et-Djerem	Koume	4.6499	13.65	Google Earth	1948	1959	Adults, Larvae	OR, HLC, LC	M			Mouchet J & Gariou J (1961). RŽpartition gŽographique et Žcologique des Anophles du Cameroun. Bulletin de la SociŽtŽ de Pathologie Exotique, 54: 102-118; Digitized from maps shown in paper against GAUL Admin 2 presumed surveys done between 1948 and 1959, checked against primary entries during this period
Cameroon	Extreme-Nord	Diamare	Maroua	10.594	14.327	Encarta	1948	1994	Adults, Larvae	HBC, IR, OR, PSC, LC	M, Unknown		An rhodesiensis, An pretoriensis, An obscurus, An theileri	Rageau J (1953). Notice pour la carte de RŽpartition gŽographique des anophles au Cameroun Franais (1952). YaoundŽ : ORSTOM, 1953, 5 p.; Hamon J, Adam JP, Grjebine A (1956). Observations sur la rŽpartition et le comportement des anophles de l'Afrique-Equatoriale Franaise, du Cameroun et de l'Afrique Occidentale. Bulletin of World Health Organization, 15: 549-591; Adam JP & Mouchet J (1957). R…
Cameroon	Extreme-Nord	Logone-Et-Chari	Fort-Foureau	12.0833	15.0333	Google Earth	1948	1956	Adults, Larvae	HBC, IR, OR, LC	M			Rageau J (1953). Notice pour la carte de RŽpartition gŽographique des anophles au Cameroun Franais (1952). YaoundŽ : ORSTOM, 1953, 5 p.; Hamon J, Adam JP, Grjebine A (1956). Observations sur la rŽpartition et le comportement des anophles de l'Afrique-Equatoriale Franaise, du Cameroun et de l'Afrique Occidentale. Bulletin of World Health Organization, 15: 549-591; Adam JP & Mouchet J (1957). R…
Cameroon	Extreme-Nord	Logone-Et-Chari	Mahe	11.3863	14.9427	Google Earth	1948	1959	Adults, Larvae	OR, HLC, LC	M			Mouchet J & Gariou J (1961). RŽpartition gŽographique et Žcologique des Anophles du Cameroun. Bulletin de la SociŽtŽ de Pathologie Exotique, 54: 102-118; Digitized from maps shown in paper against GAUL Admin 2 presumed surveys done between 1948 and 1959, checked against primary entries during this period
Cameroon	Extreme-Nord	Mayo-Danay	Datcheka	10.1332	14.9	Google Earth	1948	1959	Adults, Larvae	OR, HLC, LC	M		An pretoriensis	Mouchet J & Gariou J (1961). RŽpartition gŽographique et Žcologique des Anophles du Cameroun. Bulletin de la SociŽtŽ de Pathologie Exotique, 54: 102-118; Digitized from maps shown in paper against GAUL Admin 2 presumed surveys done between 1948 and 1959, checked against primary entries during this period
Cameroon	Extreme-Nord	Mayo-Danay	Noultourgaye	10.4411	15.0684	Google Earth	1948	1959	Adults, Larvae	OR, HLC, LC	M		An pretoriensis	Mouchet J & Gariou J (1961). RŽpartition gŽographique et Žcologique des Anophles du Cameroun. Bulletin de la SociŽtŽ de Pathologie Exotique, 54: 102-118; Digitized from maps shown in paper against GAUL Admin 2 presumed surveys done between 1948 and 1959, checked against primary entries during this period
Cameroon	Extreme-Nord	Mayo-Kani	Baoudi	10.3525	14.8127	Google Earth	1948	1959	Adults, Larvae	OR, HLC, LC	M		An pretoriensis	Mouchet J & Gariou J (1961). RŽpartition gŽographique et Žcologique des Anophles du Cameroun. Bulletin de la SociŽtŽ de Pathologie Exotique, 54: 102-118; Digitized from maps shown in paper against GAUL Admin 2 presumed surveys done between 1948 and 1959, checked against primary entries during this period
Cameroon	Extreme-Nord	Mayo-Kani	Djong Djong	10.4832	14.3333	Google Earth	1948	1959	Adults, Larvae	OR, HLC, LC	M		An pretoriensis	Mouchet J & Gariou J (1961). RŽpartition gŽographique et Žcologique des Anophles du Cameroun. Bulletin de la SociŽtŽ de Pathologie Exotique, 54: 102-118; Digitized from maps shown in paper against GAUL Admin 2 presumed surveys done between 1948 and 1959, checked against primary entries during this period
Cameroon	Extreme-Nord	Mayo-Sava	Meme	10.9666	14.2333	Google Earth	1948	1959	Adults, Larvae	OR, HLC, LC	M		An flavicosta, An pretoriensis	Mouchet J & Gariou J (1961). RŽpartition gŽographique et Žcologique des Anophles du Cameroun. Bulletin de la SociŽtŽ de Pathologie Exotique, 54: 102-118; Digitized from maps shown in paper against GAUL Admin 2 presumed surveys done between 1948 and 1959, checked against primary entries during this period
Cameroon	Nord	Benoue	Tifel	9.5163	13.3502	Google Earth	1948	1959	Adults, Larvae	OR, HLC, LC	M			Mouchet J & Gariou J (1961). RŽpartition gŽographique et Žcologique des Anophles du Cameroun. Bulletin de la SociŽtŽ de Pathologie Exotique, 54: 102-118; Digitized from maps shown in paper against GAUL Admin 2 presumed surveys done between 1948 and 1959, checked against primary entries during this period
Cameroon	Nord	Faro	Bokare	8.2999	13.3	Google Earth	1948	1959	Adults, Larvae	OR, HLC, LC	M			Mouchet J & Gariou J (1961). RŽpartition gŽographique et Žcologique des Anophles du Cameroun. Bulletin de la SociŽtŽ de Pathologie Exotique, 54: 102-118; Digitized from maps shown in paper against GAUL Admin 2 presumed surveys done between 1948 and 1959, checked against primary entries during this period
Cameroon	Nord	Mayo-Rey	Landou	8.5495	14.3334	Google Earth	1948	1959	Adults, Larvae	OR, HLC, LC	M		An pretoriensis	Mouchet J & Gariou J (1961). RŽpartition gŽographique et Žcologique des Anophles du Cameroun. Bulletin de la SociŽtŽ de Pathologie Exotique, 54: 102-118; Digitized from maps shown in paper against GAUL Admin 2 presumed surveys done between 1948 and 1959, checked against primary entries during this period
Cameroon	Ouest	Bamboutos	Balatchi	5.6162	10.1668	Google Earth	1948	1959	Adults, Larvae	OR, HLC, LC	M		An rhodesiensis	Mouchet J & Gariou J (1961). RŽpartition gŽographique et Žcologique des Anophles du Cameroun. Bulletin de la SociŽtŽ de Pathologie Exotique, 54: 102-118; Digitized from maps shown in paper against GAUL Admin 2 presumed surveys done between 1948 and 1959, checked against primary entries during this period
Cameroon	Ouest	Menoua	Dschang	5.4142	10.0806	GPS	1948	2007	Adults, Larvae	HBC, IR, OR, PSC, Bed net traps, CDC LT, LC	M, DNA, PCR		An obscurus, An pretoriensis, An namibiensis	Rageau J (1953). Notice pour la carte de RŽpartition gŽographique des anophles au Cameroun Franais (1952). YaoundŽ : ORSTOM, 1953, 5 p.; Hamon J, Adam JP, Grjebine A (1956). Observations sur la rŽpartition et le comportement des anophles de l'Afrique-Equatoriale Franaise, du Cameroun et de l'Afrique Occidentale. Bulletin of World Health Organization, 15: 549-591; Adam JP & Mouchet J (1957). R…
Democratic Republic of the Congo	Bandundu	Plateaux	Mekwo	-3.9833	17.1167	Other	1948	1965	Adults, Larvae	IR, LC	M			Rahm U & Vermylen M (1966). RŽpertoire et rŽpartition des Anophles de la RŽpublique DŽmocratique du Congo. Estratto dalla Rivista di Malariologia, XLV: 1-3; Lips M (1962). AnophŽles du Congo (Ex - Belge). 6 Ð Quelques espces et variŽtŽs du groupe coustani (Myzorhynchus). RŽfŽrences, rŽcoltes, rŽpartition et importance mŽdicale actuelle. Rivista di Parassitologia, 23: 33-59; op cit collection by…
Mali	Koulikoro	Kati	Wolossebougou	11.9989	-7.914	Geonames	1948	1960	Adults, Larvae	OR, HBC, LC	M			Hamon J, Eyraud M, Diallo B, Dyemkouma A, Bailly-Choumara H, Ouanou S (1961). Les Moustiques de la Republique du Mali. Annales de la Societe Entomologique de France, 130: 95-129; op cit report by Holsten M
Mali	Mopti	Tenenkou	Diafarabe	14.123	-5.005	Encarta	1948	1953	Adults, Larvae	IR, OR, LC	M			Hamon J, Adam JP, Grjebine A (1956). Observations sur la rŽpartition et le comportement des anophles de l'Afrique-Equatoriale Franaise, du Cameroun et de l'Afrique Occidentale. Bulletin of World Health Organization, 15: 549-591; Hamon J, Eyraud M, Diallo B, Dyemkouma A, Bailly-Choumara H, Ouanou S (1961). Les Moustiques de la Republique du Mali. Annales de la Societe Entomologique de France, 13…
Mali	Mopti	Tenenkou	Tenenkou	14.45	-4.915	Encarta	1948	1953	Adults, Larvae	OR, HBC, LC	M			Hamon J, Eyraud M, Diallo B, Dyemkouma A, Bailly-Choumara H, Ouanou S (1961). Les Moustiques de la Republique du Mali. Annales de la Societe Entomologique de France, 130: 95-129; op cit report by Holsten M
Mali	Mopti	Tenenkou	Toguere Koumbe	14.916	-4.6	Encarta	1948	1953	Adults, Larvae	OR, HBC, LC	M			Hamon J, Eyraud M, Diallo B, Dyemkouma A, Bailly-Choumara H, Ouanou S (1961). Les Moustiques de la Republique du Mali. Annales de la Societe Entomologique de France, 130: 95-129; op cit report by Holsten M
Mali	Segou	Ke-macina	Ke Macina	13.9641	-5.3579	Geonames	1948	1959	Adults, Larvae	OR, HBC, LC	M			Hamon J, Eyraud M, Diallo B, Dyemkouma A, Bailly-Choumara H, Ouanou S (1961). Les Moustiques de la Republique du Mali. Annales de la Societe Entomologique de France, 130: 95-129; op cit report by Holsten M
Mali	Segou	Ke-macina	Say	13.826	-4.9948	Google Earth	1948	1953	Adults, Larvae	OR, HBC, LC	M		An pretoriensis	Hamon J, Eyraud M, Diallo B, Dyemkouma A, Bailly-Choumara H, Ouanou S (1961). Les Moustiques de la Republique du Mali. Annales de la Societe Entomologique de France, 130: 95-129; op cit report by Holsten M
Mali	Segou	Niono	Molodo	14.2387	-6.0241	Geonames	1948	1953	Adults, Larvae	OR, HBC, LC	M			Hamon J, Eyraud M, Diallo B, Dyemkouma A, Bailly-Choumara H, Ouanou S (1961). Les Moustiques de la Republique du Mali. Annales de la Societe Entomologique de France, 130: 95-129; op cit report by Holsten M
Mali	Segou	Niono	Sokolo	14.7396	-6.1202	Google Earth	1948	1967	Adults, Larvae	OR, HBC, LC	M, Cross-mating			Hamon J, Eyraud M, Diallo B, Dyemkouma A, Bailly-Choumara H, Ouanou S (1961). Les Moustiques de la Republique du Mali. Annales de la Societe Entomologique de France, 130: 95-129; op cit report by Holsten M; Coz J (1973). Contribution a lÕetude du complexe A. gambiae repartition geographique et saisonnire en Afrique de l'Ouest. Cahiers ORSTOM, SŽrie Entomologie MŽdicale et Parasitologie, 11: 3-31
Mali	Sikasso	Bougouni	Bougouni	11.416	-7.486	Encarta	1948	2014	Adults, Larvae	OR, HBC, CDC LT, LC	M, CBS, PCR		An pretoriensis	Hamon J, Eyraud M, Diallo B, Dyemkouma A, Bailly-Choumara H, Ouanou S (1961). Les Moustiques de la Republique du Mali. Annales de la Societe Entomologique de France, 130: 95-129; op cit report by Holsten M; Coz J (1973). Contribution a lÕetude du complexe A. gambiae repartition geographique et saisonnire en Afrique de l'Ouest. Cahiers ORSTOM, SŽrie Entomologie MŽdicale et Parasitologie, 11: 3-31…
Mali	Tombouctou	Niafunke	Kayo	15.6207	-3.5843	Geonames	1948	1953	Adults, Larvae	OR, HBC, LC	M			Hamon J, Eyraud M, Diallo B, Dyemkouma A, Bailly-Choumara H, Ouanou S (1961). Les Moustiques de la Republique du Mali. Annales de la Societe Entomologique de France, 130: 95-129; op cit report by Holsten M
Rwanda	Butare	Huye	Sovu	-2.5567	29.7049	GeoNames	1948	1949	Adults, Larvae	IR, LC	M		An christyi, An demellioni	Jadin JB, Fain A (1949). Anopheles funestus, transmetteur de paludisme en pays d'altitude (Astrida 1750 m, Ruanda-Urundi). Annales de la Societe Belge de MŽdecine Tropicale, 29: 145-149; Jadin J, Fain A. (1951). Contribution ˆ l'Žtude du paludisme en pays d'altitude. Annales de la Societe Belge de MŽdecine Tropicale, 31: 353Ð363
Rwanda	Butare	Shyanda	Save	-2.5427	29.7711	GeoNames	1948	1949	Adults, Larvae	IR, LC	M		An christyi, An demellioni	Jadin JB, Fain A (1949). Anopheles funestus, transmetteur de paludisme en pays d'altitude (Astrida 1750 m, Ruanda-Urundi). Annales de la Societe Belge de MŽdecine Tropicale, 29: 145-149; Jadin J, Fain A. (1951). Contribution ˆ l'Žtude du paludisme en pays d'altitude. Annales de la Societe Belge de MŽdecine Tropicale, 31: 353Ð363
Burkina Faso	Cascades	Comoe	Banfora	10.6333	-4.75	Google Earth	1949	2010	Adults, Larvae	IR, PSC, LC	M, Cross-mating, PCR		An brunnipes, An domicolus, An pretoriensis, An flavicosta	Holstein M (1953). Enqutes ŽpidŽmiologiques sur le paludisme dans le cercle de Bobo-Dioulasso (Haute-Volta, 1949-1950). Acta Tropica, 10:113-125; Jonchere H & Pfister R (1951). Enquetes malariologiques en Haute-Volta, Cote d'Ivoire et Guinee (Janvier-Mars 1951). Bulletin de la SociŽtŽ de Pathologie Exotique, 44: 826-838; Holstein M (1953). Enqutes epidemiologiques sur le paludisme dans le cercl…
Burkina Faso	Hauts-bassins	Tuy	HoundŽ	11.489	-3.519	Encarta	1949	2010	Adults, Larvae	Exit traps, IR, PSC,CDC LT, LC	M, PCR		An brunnipes, An domicolus, An pretoriensis, An flavicosta	Holstein M (1953). Enqutes ŽpidŽmiologiques sur le paludisme dans le cercle de Bobo-Dioulasso (Haute-Volta, 1949-1950). Acta Tropica, 10:113-125; Hamon J, Subra R, Sales S, Coz J (1968). Presence in the southwestern part of Upper Volta of a population of Anopheles gambiae "A" resistant to DDT. Medecine Tropicale , 28: 521-528; Hamon J (1970). Laboratoire d'Entomologie du Centre Muraz : rapport a…
Burkina Faso	Sahel	Seno	Dori	14.034	-0.029	Encarta	1949	2006	Adults, Larvae	HBC, OR, CDC LT, PSC, IR, LC	M, Cross-mating, CBS, DNA		An longipalpis, An pretoriensis	Holstein M (1950). Un nouveau vecteur du paludisme en A. O. F. Anophles rufipes (Gough 1910). Bulletin de la SociŽtŽ de Pathologie Exotique, 43: 140-143; Holstein (1951). Note sur l'epidmiologie du paludisme en Afrique-Occidentale Francaise. Bulletin of World Health Organization, 4: 463-473; Hamon J, Coz J, Sales S, Ouedraogo CS (1965). Etudes entomologiques sur la transmission du paludisme huma…
Democratic Republic of the Congo	Nord-Kivu	Area under 1st level administration	Nyanza	0.3076	29.74	Geonames	1949	1949	Adults, Larvae	Unknown, LC	M			Lips M (1962). Anopheles du Congo (Ex Belge) Quelques especes des groups cellia et neocellia. RŽfŽrences-RŽcoltes-RŽpartition et importance mŽdicale actuelle. Rivista di Parassitologia, 23: 108-134; op cit report by Jadin & Fain.
Democratic Republic of the Congo	Province Orientale	Ituri	Save	1.5667	29.0333	Other	1949	1949	Adults, Larvae	Unknown, LC	M			Lips M (1962). Anopheles du Congo (Ex Belge) Quelques especes des groups cellia et neocellia. RŽfŽrences-RŽcoltes-RŽpartition et importance mŽdicale actuelle. Rivista di Parassitologia, 23: 108-134; op cit report by Jadin & Fain.
Mali	Sikasso	Koutiala	Koutiala	12.387	-5.47	Encarta	1949	1969	Adults, Larvae	OR, HBC, CDC LT, LC	M			Hamon J, Eyraud M, Diallo B, Dyemkouma A, Bailly-Choumara H, Ouanou S (1961). Les Moustiques de la Republique du Mali. Annales de la Societe Entomologique de France, 130: 95-129; op cit report by Holsten M; Hamon J, Adam JP, Grjebine A (1956). Observations sur la rŽpartition et le comportement des anophles de l'Afrique-Equatoriale Franaise, du Cameroun et de l'Afrique Occidentale. Bulletin of W…
Rwanda	Butare	Huye	Musange Colline	-2.599	29.716	Encarta	1949	1949	Adults, Larvae	HBC, LC	M			Jadin J, Fain A, Rupp H (1951). Lutte anti-malarienne etendue en zone rurale au moyen de D.D.T. a Astrida, Ruanda-Urundi. Institut Royal Colonial Belge, Section des Sciences Naturelles et MŽdicales, 21: 1-47
Rwanda	Butare	Kigembe	Nyakabanda	-2.765	29.683	Encarta	1949	1949	Adults, Larvae	IR, LC	M		An christyi, An demellioni	Jadin J, Fain A. (1951). Contribution ˆ l'Žtude du paludisme en pays d'altitude. Annales de la Societe Belge de MŽdecine Tropicale, 31: 353Ð363.
Rwanda	Butare	Mbazi	Mwulire	-2.532	29.747	Encarta	1949	1949	Adults, Larvae	IR, LC	M		An christyi, An demellioni	Jadin J, Fain A. (1951). Contribution ˆ l'Žtude du paludisme en pays d'altitude. Annales de la Societe Belge de MŽdecine Tropicale, 31: 353Ð363.
Rwanda	Butare	Muyaga	Musha Mbogo	-2.533	29.867	Encarta	1949	1949	Adults, Larvae	IR, LC	M		An christyi, An demellioni	Jadin J, Fain A. (1951). Contribution ˆ l'Žtude du paludisme en pays d'altitude. Annales de la Societe Belge de MŽdecine Tropicale, 31: 353Ð363.
Rwanda	Butare	Ndora	Muzenga	-2.634	29.765	Encarta	1949	1949	Adults, Larvae	IR, LC	M		An christyi, An demellioni	Jadin J, Fain A. (1951). Contribution ˆ l'Žtude du paludisme en pays d'altitude. Annales de la Societe Belge de MŽdecine Tropicale, 31: 353Ð363.
Rwanda	Butare	Shyanda	Munazi Colline	-2.575	29.7844	Other	1949	1949	Adults, Larvae	HBC, LC	M			Jadin J, Fain A, Rupp H (1951). Lutte anti-malarienne etendue en zone rurale au moyen de D.D.T. a Astrida, Ruanda-Urundi. Institut Royal Colonial Belge, Section des Sciences Naturelles et MŽdicales, 21: 1-47
Rwanda	Gikongoro	Karama	Kibirizi	-2.45	29.55	Other	1949	1949	Adults, Larvae	HBC, LC	M			Jadin J, Fain A, Rupp H (1951). Lutte anti-malarienne etendue en zone rurale au moyen de D.D.T. a Astrida, Ruanda-Urundi. Institut Royal Colonial Belge, Section des Sciences Naturelles et MŽdicales, 21: 1-47
Rwanda	Kigali-ngali	Tare	Muzenzo Colline	-1.7154	29.925	GeoNames	1949	1949	Adults, Larvae	HBC, LC	M			Jadin J, Fain A, Rupp H (1951). Lutte anti-malarienne etendue en zone rurale au moyen de D.D.T. a Astrida, Ruanda-Urundi. Institut Royal Colonial Belge, Section des Sciences Naturelles et MŽdicales, 21: 1-47
Benin	Alibori	Malanville	Malanville	11.8683	3.3897	GPS	1950	2015	Adults, Larvae	IR, OR, Exit traps, LC	M, DNA, PCR			Hamon J, Adam JP, Grjebine A (1956). Observations sur la rŽpartition et le comportement des anophles de l'Afrique-Equatoriale Franaise, du Cameroun et de l'Afrique Occidentale. Bulletin of World Health Organization, 15: 549-591; Corbel V, N'Guessan R, Brengues C, Chandre F, Djogbenou L, Martin T, AkogbŽto M, Hougard JM, Rowland M (2007). Multiple insecticide resistance mechanisms in Anopheles g…
Benin	Collines	Savalou	Savalou	7.9333	1.9667	Combination	1950	2007	Adults, Larvae	IR, OR, LC	M, DNA, PCR			Hamon J, Adam JP, Grjebine A (1956). Observations sur la rŽpartition et le comportement des anophles de l'Afrique-Equatoriale Franaise, du Cameroun et de l'Afrique Occidentale. Bulletin of World Health Organization, 15: 549-591; Rashed S, Johnson H, Dongier P, Moreau R, Lee C, Lambert J, Schaefer C (2000). Economic impact of febrile morbidity and use of permethrin-impregnated bed-nets in a mala…
Benin	Donga	Djougou	Djougou	9.7	1.65	Other	1950	2007	Adults, Larvae	IR, OR, LC	M, DNA, PCR		An pretoriensis	Hamon J, Adam JP, Grjebine A (1956). Observations sur la rŽpartition et le comportement des anophles de l'Afrique-Equatoriale Franaise, du Cameroun et de l'Afrique Occidentale. Bulletin of World Health Organization, 15: 549-591; DjogbŽnou L, Pasteur N, AkogbŽto M, Weill M, Chandre F (2011). Insecticide resistance in the Anopheles gambiae complex in Benin: a nationwide survey. Medical & Veterina…
Benin	Oueme	Aguegue	DŽcamŽ	6.501	2.499	Encarta	1950	1955	Adults, Larvae	Unknown, LC	M			Hamon J, RickenbachA, Robert P (1956). Seconde contribution a l'Žtude des moustiques du Dahomey, avec quelques notes sur ceux du Togo. Annales de Parasitologie Humaine et ComparŽe, 31: 619-635
Benin	Zou	Djidja	AtchŽrigbŽ	7.5534	2.0483	Google Earth	1950	1998	Adults, Larvae	IR, PSC, LC	M, DNA, PCR			Hamon J, RickenbachA, Robert P (1956). Seconde contribution a l'Žtude des moustiques du Dahomey, avec quelques notes sur ceux du Togo. Annales de Parasitologie Humaine et ComparŽe, 31: 619-635; Chippaux JP, Massougbodji A, Akogbeto M, Josse R, Zohoun T, Sadeler BC (1990). [Development of chemoresistance of Plasmodium falciparum to chloroquine and mefloquine in Beninbetween 1980 and 1989]. Bulleti…
Central African Republic	Ouham-pende	Bozoum	Bozoum	6.3167	16.3833	Google Earth	1950	1965	Adults, Larvae	IR, OR, LC	M		An maculipalpis	Hamon J, Adam JP, Grjebine A (1956). Observations sur la rŽpartition et le comportement des anophles de l'Afrique-Equatoriale Franaise, du Cameroun et de l'Afrique Occidentale. Bulletin of World Health Organization, 15: 549-591; Lacan A (1956). Les Anopheles de l'Afrique Equatoriale Francaise et leur repartition. Annales de Parasitologie Humaine et ComparŽe, 33: 150-170; Rickenbach A (1969). Qu…
Chad	Hadjer Lamis	Ndjamena	N'djamena	12.1055	15.045	Encarta	1950	2014	Adults, Larvae	IR, PSC, OR, Pit traps, LC	M, DNA, PCR			Hamon J, Adam JP, Grjebine A (1956). Observations sur la rŽpartition et le comportement des anophles de l'Afrique-Equatoriale Franaise, du Cameroun et de l'Afrique Occidentale. Bulletin of World Health Organization, 15: 549-591; Lacan A (1956). Les Anopheles de l'Afrique Equatoriale Francaise et leur repartition. Annales de Parasitologie Humaine et ComparŽe, 33: 150-170; MARA (2009) database re…
Chad	Logone Occidental	Moundou/koutou	Moundou	8.5827	16.0806	Google Earth	1950	1956	Adults, Larvae	IR, OR, LC	M			Hamon J, Adam JP, Grjebine A (1956). Observations sur la rŽpartition et le comportement des anophles de l'Afrique-Equatoriale Franaise, du Cameroun et de l'Afrique Occidentale. Bulletin of World Health Organization, 15: 549-591; Lacan A (1956). Les Anopheles de l'Afrique Equatoriale Francaise et leur repartition. Annales de Parasitologie Humaine et ComparŽe, 33: 150-170
Congo	Kouilou	Loandjili (pointe Noire)	Saint Paul	-4.5809	12.0575	Google Earth	1950	1954	Adults, Larvae	IR, OR, LC	M		An demeilloni	Hamon J, Adam JP, Grjebine A (1956). Observations sur la rŽpartition et le comportement des anophles de l'Afrique-Equatoriale Franaise, du Cameroun et de l'Afrique Occidentale. Bulletin of World Health Organization, 15: 549-591
Cote d'Ivoire	Lagunes	Abidjan	Abidjan	5.333	-4.031	Encarta	1950	2004	Adults, Larvae	IR, OR, PSC, HLC, LC	M, Cross-mating, DNA, PCR		An dureni, An obscurus, An rhodesiensis, An cinctus, An hargreavesi, An brunnipes, An flavicosta, An smithi, An barberellus	Hamon J, Adam JP, Grjebine A (1956). Observations sur la rŽpartition et le comportement des anophles de l'Afrique-Equatoriale Franaise, du Cameroun et de l'Afrique Occidentale. Bulletin of World Health Organization, 15: 549-591; Binson G & Doucet J-P (1957). Action anti-palustre ˆ Abidjan : Žtude entomologique, lutte antilarvaire. MŽdecine Tropicale, 17: 416-421; Adam JP, Hamon J, Chevalier J (…
Cote d'Ivoire	Marahoue	Bouafle	Bouafle	6.9818	-5.7463	Google Earth	1950	1954	Adults, Larvae	IR, OR, LC	M			Hamon J, Adam JP, Grjebine A (1956). Observations sur la rŽpartition et le comportement des anophles de l'Afrique-Equatoriale Franaise, du Cameroun et de l'Afrique Occidentale. Bulletin of World Health Organization, 15: 549-591; Doucet J, Adam JP, Binson G (1960). Les Culicidae de la C™te-d'Ivoire. Annales de Parasitologie Humaine et ComparŽe, 35: 391-408
Cote d'Ivoire	Vallee Du Bandama	Bouake	Bouake	7.688	-5.033	Encarta	1950	2012	Adults, Larvae	OR, IR, Window Exit traps, PSC, LC	M, Cross-mating, DNA, PCR		An implexus, An obscurus	Hamon J, Adam JP, Grjebine A (1956). Observations sur la rŽpartition et le comportement des anophles de l'Afrique-Equatoriale Franaise, du Cameroun et de l'Afrique Occidentale. Bulletin of World Health Organization, 15: 549-591; Doucet J, Adam JP, Binson G (1960). Les Culicidae de la C™te-d'Ivoire. Annales de Parasitologie Humaine et ComparŽe, 35: 391-408; Coz J (1973). Contribution a lÕetude d…
Cote d'Ivoire	Zanzan	Bondoukou	Bondoukou	8.0333	-2.8002	Google Earth	1950	1954	Adults, Larvae	IR, OR, LC	M		An obscurus	Hamon J, Adam JP, Grjebine A (1956). Observations sur la rŽpartition et le comportement des anophles de l'Afrique-Equatoriale Franaise, du Cameroun et de l'Afrique Occidentale. Bulletin of World Health Organization, 15: 549-591; Doucet J, Adam JP, Binson G (1960). Les Culicidae de la C™te-d'Ivoire. Annales de Parasitologie Humaine et ComparŽe, 35: 391-408
Ethiopia	Addis Ababa	Addis Ababa Zone6	Akaki	8.855	38.786	Encarta	1950	1955	Adults, Larvae	OR, ABC, HBC, LC	M		An christyi, An cinereus, An garnhami, An demeilloni	Ovazza M, Neri P (1955). Vecteurs de paludisme en altitude (rŽgion d'Addis Ababa, Ethiopie). Bulletin de la SociŽtŽ de Pathologie Exotique, 48: 679-686; Ovazza M, Hamon J, Neri P (1956). Contribution ˆ l'Žtude des diptres vulnŽrants de l'Empire d'Ethiopie : 1. Culicidae. Bulletin de la SociŽtŽ de Pathologie Exotique, 49: 151-182; Lindrec A (1962). Repertoire entomologique de certains dipteres he…
Guinea	Conakry	Dixinn	Conarky - rural suburb	9.6208	-13.6198	Combination	1950	1950	Larvae	LC	M		An obscurus, An domicolus, An hargreavesi, An macmahoni, An rhodesiensis, An flavicosta	Toumanoff C, Simond M (1956). Quelques observations sur la faune culicidienne de la Basse GuinŽe (Conakry et presqu'ile de Kaloum); saison sche de l'annee 1956. Bulletin de la SociŽtŽ de Pathologie Exotique, 49: 667-674
Guinea	Conakry	Kaloum	Kaloum	9.546	-13.6754	Google Earth	1950	1956	Adults, Larvae	IR, OR, LC	M		An brunnipes, An nigeriensis, An brohieri, An obscurus, An flavicosta, An domicolus, An hargreavesi, An macmahoni, An rhodesiensis	Toumanoff C, Simond M (1956). Quelques observations sur la faune culicidienne de la Basse GuinŽe (Conakry et presqu'ile de Kaloum); saison sche de l'annee 1956. Bulletin de la SociŽtŽ de Pathologie Exotique, 49: 667-674
Guinea	Labe	Labe	Labe	11.32	-12.302	Encarta	1950	1958	Adults, Larvae	IR, OR, LC	M		An brunnipes, An flavicosta	Hamon J, Adam JP, Grjebine A (1956). Observations sur la rŽpartition et le comportement des anophles de l'Afrique-Equatoriale Franaise, du Cameroun et de l'Afrique Occidentale. Bulletin of World Health Organization, 15: 549-591; Adam JP & Bailly-Choumara H (1964). Les Culicidae et quelques autres Diptres hŽmatophages de la RŽpublique de GuinŽe. Le Bulletin de l'Institut Fondamental d'Afrique N…
Mali	Koulikoro	Kati	Ouelessebougou	11.988	-7.911	Encarta	1950	1954	Adults, Larvae	IR, OR, LC	M			Hamon J, Adam JP, Grjebine A (1956). Observations sur la rŽpartition et le comportement des anophles de l'Afrique-Equatoriale Franaise, du Cameroun et de l'Afrique Occidentale. Bulletin of World Health Organization, 15: 549-591
Mali	Koulikoro	Koulikoro	Bamako	13.166	-7.249	GPS	1950	1998	Adults, Larvae	IR, OR, LC	M, PCR		An flavicosta, An brunnipes, An maculipalpis, An pretoriensis, An rhodesiensis, An domicolus	Hamon J, Adam JP, Grjebine A (1956). Observations sur la rŽpartition et le comportement des anophles de l'Afrique-Equatoriale Franaise, du Cameroun et de l'Afrique Occidentale. Bulletin of World Health Organization, 15: 549-591; Favia G, Dimopoulos G, della Torre A, TourŽ YT, Coluzzi M, Louis C (1994). Polymorphisms detected by random PCR distinguish between different chromosomal forms of Anoph…
Mali	Mopti	Mopti	Dialloube	15.0112	-4.2329	Google Earth	1950	1954	Adults, Larvae	IR, OR, LC	M			Hamon J, Adam JP, Grjebine A (1956). Observations sur la rŽpartition et le comportement des anophles de l'Afrique-Equatoriale Franaise, du Cameroun et de l'Afrique Occidentale. Bulletin of World Health Organization, 15: 549-591
Mali	Segou	Baroueli	Tamani	13.3364	-6.8347	Google Earth	1950	1954	Adults, Larvae	IR, OR, LC	M			Hamon J, Adam JP, Grjebine A (1956). Observations sur la rŽpartition et le comportement des anophles de l'Afrique-Equatoriale Franaise, du Cameroun et de l'Afrique Occidentale. Bulletin of World Health Organization, 15: 549-591
Mali	Tombouctou	Tombouctou	Tombouctou	16.775	-3.008	Encarta	1950	2014	Adults, Larvae	IR, OR, LC	M, PCR			Hamon J, Adam JP, Grjebine A (1956). Observations sur la rŽpartition et le comportement des anophles de l'Afrique-Equatoriale Franaise, du Cameroun et de l'Afrique Occidentale. Bulletin of World Health Organization, 15: 549-591; Fornadel C & Norris L (2015). PresidentÕs Malaria Initiative Country Insecticide Susceptibility Summaries. USAID, April 2015; Ke•ta M, TraorŽ S, Sogoba N, Dicko AM, Cou…
Namibia	Kavango	Rundu Rural West	Hamue	-18.2	19.732	Combination	1950	1950	Adults, Larvae	Unknown, LC	M			De Meillon B (1951). Malaria survey of South-West Africa. Bulletin of World Health Organization, 4: 333-417
Namibia	Ohangwena	Engela	Oshikango	-17.399	15.881	Encarta	1950	1950	Adults, Larvae	Unknown, LC	M			De Meillon B (1951). Malaria survey of South-West Africa. Bulletin of World Health Organization, 4: 333-417
Namibia	Oshikoto	Okankolo	Ukuambi	-17.9593	16.4221	Combination	1950	1950	Adults, Larvae	Unknown, LC	M			De Meillon B (1951). Malaria survey of South-West Africa. Bulletin of World Health Organization, 4: 333-417
Namibia	Otjozondjupa	Okakarara	Otjituo Reserve	-19.8333	18.8333	GeoNames	1950	1950	Adults, Larvae	Unknown, LC	M			De Meillon B (1951). Malaria survey of South-West Africa. Bulletin of World Health Organization, 4: 333-417
Namibia	Otjozondjupa	Omatako	Waterberg Native Reserve	-20.431	17.248	Encarta	1950	1950	Adults, Larvae	Unknown, LC	M			De Meillon B (1951). Malaria survey of South-West Africa. Bulletin of World Health Organization, 4: 333-417
Namibia	Otjozondjupa	Tsumkwe	Kano Vlei Camp	-19.2333	19.3333	GeoNames	1950	1950	Adults, Larvae	Unknown, LC	M			De Meillon B (1951). Malaria survey of South-West Africa. Bulletin of World Health Organization, 4: 333-417
Nigeria	Adamawa	Yola	Yola	9.238	12.466	Encarta	1950	2003	Adults, Larvae	IR, OR, LC	M, PCR		An maculipalpis, An pretoriensis	Service MW (1963). Checklist and distribution of the Nigerian Culicidae (Diptera). Journal of the West African Science Association, 8: 80-110; Hamon J, Adam JP, Grjebine A (1956). Observations sur la rŽpartition et le comportement des anophles de l'Afrique-Equatoriale Franaise, du Cameroun et de l'Afrique Occidentale. Bulletin of World Health Organization, 15: 549-591; Service MW (1961). The an…
Senegal	Kolda	Velingara	Velingara	13.1475	-14.1148	Google Earth	1950	2014	Adults, Larvae	HLC, PSC, Exit Traps, IR, OR, LC	M, PCR		An maculipalpis	Hamon J, Adam JP, Grjebine A (1956). Observations sur la rŽpartition et le comportement des anophles de l'Afrique-Equatoriale Franaise, du Cameroun et de l'Afrique Occidentale. Bulletin of World Health Organization, 15: 549-591; Hamon J, Devemy P, Rickenbach A, Causse G (1956). Contribution ˆ l'Žtude des moustiques de la Casamance. Annales de Parasitologie Humaine et ComparŽe, 31: 607-618; Inst…
Uganda	Bundibugyo	Bwamba	Bundibugyo	0.7105	30.0624	GPS	1950	1995	Adults, Larvae	IR, OR, LC	M, PCR, Allozyme electrophoresis			McCrae AWR (1975). Malaria. In Hall SA & Langlands BW (1975). Uganda Atlas of Disease Distribution. East Africa Publishing House, Nairobi,. Kenya; sites of non- An gambiae or An funestsus species on-screen digitized from book chapter; based on data assembled by East Africa Virus Reserach Institute in Uganda between approximately 1950 and 1970; Charlambous M, Townson H, Harbach RE, Mukwaya LG (199…
Uganda	Bundibugyo	Bwamba	Burondo	0.8672	30.1837	Google Earth	1950	1970	Unknown	Unknown	M			McCrae AWR (1975). Malaria. In Hall SA & Langlands BW (1975). Uganda Atlas of Disease Distribution. East Africa Publishing House, Nairobi,. Kenya; sites of non- An gambiae or An funestsus species on-screen digitized from book chapter; based on data assembled by East Africa Virus Reserach Institute in Uganda between approximately 1950 and 1970; nearest town found in Google Earth
Uganda	Bushenyi	Bunyaruguru	Kisenyi Village	-0.3108	29.8679	Other	1950	1970	Unknown	Unknown	M			McCrae AWR (1975). Malaria. In Hall SA & Langlands BW (1975). Uganda Atlas of Disease Distribution. East Africa Publishing House, Nairobi,. Kenya; sites of non- An gambiae or An funestsus species on-screen digitized from book chapter; based on data assembled by East Africa Virus Reserach Institute in Uganda between approximately 1950 and 1970; nearest town found in Google Earth
Uganda	Busia	Samia-bugwe	Butinde	0.2667	33.9334	Google Earth	1950	1970	Unknown	Unknown	M			McCrae AWR (1975). Malaria. In Hall SA & Langlands BW (1975). Uganda Atlas of Disease Distribution. East Africa Publishing House, Nairobi,. Kenya; sites of non- An gambiae or An funestsus species on-screen digitized from book chapter; based on data assembled by East Africa Virus Reserach Institute in Uganda between approximately 1950 and 1970; nearest town found in Google Earth
Uganda	Isingiro	Isingiro	Kibwera	-0.9424	30.7516	Google Earth	1950	1970	Unknown	Unknown	M			McCrae AWR (1975). Malaria. In Hall SA & Langlands BW (1975). Uganda Atlas of Disease Distribution. East Africa Publishing House, Nairobi,. Kenya; sites of non- An gambiae or An funestsus species on-screen digitized from book chapter; based on data assembled by East Africa Virus Reserach Institute in Uganda between approximately 1950 and 1970; nearest town found in Google Earth
Uganda	Isingiro	Isingiro	Mabona	-0.8499	30.7668	Google Earth	1950	1970	Unknown	Unknown	M			McCrae AWR (1975). Malaria. In Hall SA & Langlands BW (1975). Uganda Atlas of Disease Distribution. East Africa Publishing House, Nairobi,. Kenya; sites of non- An gambiae or An funestsus species on-screen digitized from book chapter; based on data assembled by East Africa Virus Reserach Institute in Uganda between approximately 1950 and 1970; nearest town found in Google Earth
Uganda	Isingiro	Isingiro	Rwemba	-0.8167	30.8334	Google Earth	1950	1970	Unknown	Unknown	M			McCrae AWR (1975). Malaria. In Hall SA & Langlands BW (1975). Uganda Atlas of Disease Distribution. East Africa Publishing House, Nairobi,. Kenya; sites of non- An gambiae or An funestsus species on-screen digitized from book chapter; based on data assembled by East Africa Virus Reserach Institute in Uganda between approximately 1950 and 1970; nearest town found in Google Earth
Uganda	Kaliro	Bulamogi	Kibwiza	1.1552	33.5762	Google Earth	1950	1970	Unknown	Unknown	M			McCrae AWR (1975). Malaria. In Hall SA & Langlands BW (1975). Uganda Atlas of Disease Distribution. East Africa Publishing House, Nairobi,. Kenya; sites of non- An gambiae or An funestsus species on-screen digitized from book chapter; based on data assembled by East Africa Virus Reserach Institute in Uganda between approximately 1950 and 1970; nearest town found in Google Earth
Uganda	Kamuli	Budiope	Buyende	1.1473	33.1619	Google Earth	1950	2010	Adults	Human-baited bed net traps, IR, OR	M, PCR			McCrae AWR (1975). Malaria. In Hall SA & Langlands BW (1975). Uganda Atlas of Disease Distribution. East Africa Publishing House, Nairobi,. Kenya; sites of non- An gambiae or An funestsus species on-screen digitized from book chapter; based on data assembled by East Africa Virus Reserach Institute in Uganda between approximately 1950 and 1970; nearest town found in Google Earth; Kabbale FG, Akol …
Angola	Cuando Cubango	Cuchi	Cuelei	-14.6408	17.3625	Google Earth	1951	1954	Adults, Larvae	PSC, LC	M, Unknown		An schwetzi	Cambournac FJC (1955). Relat—rio das actividades da miss‹o de prospec‹o de endemias em Angola(1951-1954). Nova Lisboa, pp. 62; Ribeiro H & Ramos HC (1975). Research on the mosquitoes of Angola. VI - The genus Anopheles Meigen, 1818 (Diptera, Culicidae). Check-list with new records, keys to the females and larvae, distribution and bioecological notes. Garcia de Orta, Serie Zoologia, 4: 1-40; op c…
Angola	Huambo	Tchikala-tcholo.	Sambo	-13.06	16.126	Encarta	1951	1952	Adults, Larvae	IR, LC	M		An maculipalpis	Colao ATF (1952). Contribui‹o para o conhecimento dos Culicidae de Angola, Luanda, Sambo e Nova Lisboa. Anais do Instituto de Medicina Tropical, 9: 511-516
Burundi	Bubanza	Gihanga	Rusizi plain	-3.2705	29.2649	Combination	1951	1960	Adults, Larvae	IR, LC	M		An longipalpis, An maculipalpis, An christyi, An garnhami	Gillet J (1953). Le paludisme au Congo belge et au Ruanda-Urundi. Bulletin de l'Institut Royal Colonial Belge, 24: 1342-1361; Meyus H, Lips M, Caubergh H (1962). L'etat actuel du probleme du paludisme d'altitude au Ruanda-Urundi. Annales de la SociŽtŽ Belge de MŽdecine Tropicale, 42: 771-782
Burundi	Cankuzo	Cankuzo	Murugaragara	-3.2148	30.4508	GeoNames	1951	1952	Larvae	LC	M		An longipalpis, An seydeli, An theileri	Lambrecht FL (1952). Anophelisme dans le Mosso-Sud, Urundi. Annales de la Societe Belge de MŽdecine Tropicale, 32: 243-246; Vermylen M (1967). Distribution of the genus Anopheles in the Republic of Rwanda and the Kingdom of Burundi. Rivista di Malariologia, 46:13-22; Lips M (1962). AnophŽles du Congo (Ex - Belge). 6 Ð Quelques espces et variŽtŽs du groupe coustani (Myzorhynchus). RŽfŽrences, rŽc…
Burundi	Rutana	Giharo	Butetsi	-3.866	30.25	Encarta	1951	1952	Adults	PSC	M		An seydeli	Lambrecht FL (1952). Anophelisme dans le Mosso-Sud, Urundi. Annales de la Societe Belge de MŽdecine Tropicale, 32: 243-246; Vermylen M (1967). Distribution of the genus Anopheles in the Republic of Rwanda and the Kingdom of Burundi. Rivista di Malariologia, 46:13-22.
Democratic Republic of the Congo	Bandundu	Kwango	Ganaketi	-6.344	17.6686	Geonames	1951	1951	Adults, Larvae	Unknown, LC	M		An dureni, An tenebrosus, An hargreavesi, An cinctus, An obscurus, An symesi	Lips M (1960). Anopheles du Congo Belge 2. Quelques especes des galeries forestieres. Rivista di Parassitologia, 21: 39-64; op cit report by Cahay; Rahm U & Vermylen M (1966). RŽpertoire et rŽpartition des Anophles de la RŽpublique DŽmocratique du Congo. Estratto dalla Rivista di Malariologia, XLV: 1-3
Somalia	Shabelle Dhexe	Jowhar	Ducca Degli Abruzzi	2.7809	45.5005	Geonames	1951	1951	Larvae	LC	M			Moise R (1951). The Problem of Malaria in Somalia and the Setting of a Campaign to Combat. Rivista di Malariologia, 30: 232-256
Tanzania	Iringa	Njombe	Njombe	-9.333	34.753	Encarta	1951	1952	Adults	IR, OR	M		An maculipalpis, An schwetzi, An argenteoIobatus, An kingi, An garnhami	Peters W (1953). Records of mosquitoes Dipt. Culicidae in the southern highlands of Tanganyika. II EntomologistÕs Monthly Magazine, London, 89: 65-67
Tanzania	Tanga	Muheza	Tengeni	-5.198	38.746	Encarta	1951	1996	Adults	Hole-traps, Hand catches, IR, Window Exit traps, PSC, CDC LT	M, Cross-mating, PCR			Gillies MT (1954). Studies in House Leaving and Outside Resting of Anopheles gambiae Giles and Anopheles funestus Giles in East Africa. I.ÑThe outside resting population. Bulletin of Entomological Research, 45: 361-373; Gillies MT (1954). Studies in House Leaving and Outside Resting of Anopheles gambiae Giles and Anopheles funestus Giles in East Africa. II.ÑThe Exodus from Houses and the House Re…
Angola	Cuando Cubango	Cuangar	Cuangar	-17.6053	18.6265	Google Earth	1952	1967	Adults, Larvae	HLC, HBC, ABC, LC	M, Unknown			Gandara AF (1956). Subsido para o estude dos 'Culicidae' (Diptera) de Angola. Anais do Instituto de Medicina Tropical, 13: 387-418; Ribeiro H & Ramos HC (1975). Research on the mosquitoes of Angola. VI - The genus Anopheles Meigen, 1818 (Diptera, Culicidae). Check-list with new records, keys to the females and larvae, distribution and bioecological notes. Garcia de Orta, Serie Zoologia, 4: 1-40
Angola	Cuando Cubango	Cuchi	Cuchi	-14.655	16.898	Encarta	1952	1955	Adults	IR, HLC	M		An tenebrosus, An argenteolobatus	Gandara AF (1956). Subsido para o estude dos 'Culicidae' (Diptera) de Angola. Anais do Instituto de Medicina Tropical, 13: 387-418
Angola	Cuando Cubango	Cuito Cuanavale	Longa	-14.616	18.481	Encarta	1952	1955	Larvae	LC	M			Gandara AF (1956). Subsido para o estude dos 'Culicidae' (Diptera) de Angola. Anais do Instituto de Medicina Tropical, 13: 387-418
Angola	Cuando Cubango	Mavinga	Lomba river valley	-15.4797	21.3231	Combination	1952	1955	Larvae	LC	M			Gandara AF (1956). Subsido para o estude dos 'Culicidae' (Diptera) de Angola. Anais do Instituto de Medicina Tropical, 13: 387-418
Angola	Cuando Cubango	Mavinga	Mavinga	-15.795	20.355	Encarta	1952	1955	Adults, Larvae	IR, HLC, LC	M		An argenteolobatus	Gandara AF (1956). Subsido para o estude dos 'Culicidae' (Diptera) de Angola. Anais do Instituto de Medicina Tropical, 13: 387-418
Angola	Cuando Cubango	Rivungo	Luiana	-17.381	23.009	Encarta	1952	1955	Larvae	LC	M			Gandara AF (1956). Subsido para o estude dos 'Culicidae' (Diptera) de Angola. Anais do Instituto de Medicina Tropical, 13: 387-418
Angola	Huambo	Huambo	Cuando	-12.8	15.85	Encarta	1952	1970	Adults, Larvae	HLC, LC	M			Gandara AF (1956). Subsido para o estude dos 'Culicidae' (Diptera) de Angola. Anais do Instituto de Medicina Tropical, 13: 387-418; Ribeiro H & Ramos HC (1975). Research on the mosquitoes of Angola. VI - The genus Anopheles Meigen, 1818 (Diptera, Culicidae). Check-list with new records, keys to the females and larvae, distribution and bioecological notes. Garcia de Orta, Serie Zoologia, 4: 1-40
Angola	Huila	Matala	Capelongo	-14.885	15.085	Encarta	1952	1955	Adults, Larvae	IR, HLC, LC	M			Gandara AF (1956). Subsido para o estude dos 'Culicidae' (Diptera) de Angola. Anais do Instituto de Medicina Tropical, 13: 387-418; Cambournac FJC (1955). Relat—rio das actividades da miss‹o de prospec‹o de endemias em Angola(1951-1954). Nova Lisboa, pp. 62; Cambournac FJC, G‰ndara AF, Casaca VR (1956). Prospec‹o das endemias reinantes na ‡rea de Capelongo (rio Cunene, Angola). Anais do Institu…
Angola	Huila	Matala	Mulondo	-15.65	15.197	Encarta	1952	1955	Adults, Larvae	IR, HLC, LC	M		An tenebrosus, An ruarinus	Gandara AF (1956). Subsido para o estude dos 'Culicidae' (Diptera) de Angola. Anais do Instituto de Medicina Tropical, 13: 387-418; Cambournac FJC & Casaca VR (1956). Prospec‹o de endemias reinantes na ‡rea de Mulondo (Rio Cunene, Angola). Anais do Instituto de Medicinca Tropical, 13: 17-25
Angola	Luanda	Luanda	Luanda (Airport area)	-8.848	13.2349	Google Earth	1952	1955	Adults, Larvae	IR, HLC, LC	M			Gandara AF (1956). Subsido para o estude dos 'Culicidae' (Diptera) de Angola. Anais do Instituto de Medicina Tropical, 13: 387-418
Angola	Moxico	Luena (moxico)	Vila Luso	-11.7833	19.9167	GeoNames	1952	1970	Adults, Larvae	IR, HLC, LC	M		An argenteolobatus	Gandara AF (1956). Subsido para o estude dos 'Culicidae' (Diptera) de Angola. Anais do Instituto de Medicina Tropical, 13: 387-418; Cambournac FJC (1955). Relat—rio das actividades da miss‹o de prospec‹o de endemias em Angola(1951-1954). Nova Lisboa, pp. 62; Ribeiro H & Ramos HC (1975). Research on the mosquitoes of Angola. VI - The genus Anopheles Meigen, 1818 (Diptera, Culicidae). Check-list w…
Democratic Republic of the Congo	Sud-Kivu	Area under 1st level administration	Butezi	-2.9167	28.3667	Geonames	1952	1952	Adults, Larvae	Unknown, LC	M		An pretoriensis	Lips M (1962). Anopheles du Congo (Ex Belge) Quelques especes des groups cellia et neocellia. RŽfŽrences-RŽcoltes-RŽpartition et importance mŽdicale actuelle. Rivista di Parassitologia, 23: 108-134; op cit report by Lambrecht
Democratic Republic of the Congo	Sud-Kivu	Area under 1st level administration	Kiliba	-3.2333	29.0333	Other	1952	1952	Adults, Larvae	IR, LC	M		An distinctus	Lips M (1962). Anopheles du Congo (Ex Belge) Quelques especes des groups cellia et neocellia. RŽfŽrences-RŽcoltes-RŽpartition et importance mŽdicale actuelle. Rivista di Parassitologia, 23: 108-134; op cit report by Lambr, Chard, Peet; Rahm U & Vermylen M (1966). RŽpertoire et rŽpartition des Anophles de la RŽpublique DŽmocratique du Congo. Estratto dalla ; Lips M (1962). AnophŽles du Congo (Ex …
Democratic Republic of the Congo	Sud-Kivu	Area under 1st level administration	Ruzizi Valley (Kihanga, Kaharaice, Mirombero et Muzinda)	-3.2455	29.2046	Combination	1952	1957	Adults, Larvae	Unknown, LC	M		An chrysti, An maculapalpis, An longipalpis	Meyus H & Bervoets W (1958). La lutte anti-paludique dans la plaine de la Ruzizi: 1952-1957. Rivista di Parassitologia, 19: 29-46
Gambia	Central River	Fulladu West	Bansang	13.426	-14.661	Encarta	1952	1985	Adults, Larvae	HLC, IR, Bed net traps, NBC, HBC, CDC LT, PSC, LC	M, CBS			Bertram DS, McGregor IA, McFadzean JA (1958). Mosquitoes of the Colony and Protectorate of the Gambia. Transactions of the Royal Society of Tropical Medicine & Hygiene, 52: 135-151; op cit report by BOL Duke; Bryan JH (1979). Observations on the member species of the Anopheles gambiae complex in The Gambia, West Africa. Transactions of the Royal Society of Tropical Medicine & Hygiene, 73: 463-466…
Gambia	Upper River	Kantora	Keneba	13.434	-13.868	Encarta	1952	1980	Adults, Larvae	Exit traps, PSC, ABC, OR, CDC LT, HBC, Flight traps, PSC, LC	M, cross-mating, CBS		An maculipalpis, An brohieri, An brunnipes	Bertram DS, McGregor IA, McFadzean JA (1958). Mosquitoes of the Colony and Protectorate of the Gambia. Transactions of the Royal Society of Tropical Medicine & Hygiene, 52: 135-151; Giglioli ME & Thornton I (1965). The mangrove swamps of Keneba, Lower Gambia River Basin. 1. Descriptive notes on the climate, the mangrove swamps and the physical composition of their soils. Journal of Applied Ecolog…
Madagascar	Alaotra Mangoro	Amparafaravola	Vohitsara	-17.4053	48.499	Google Earth	1952	1962	Adults, Larvae	IR, PSC, HBC, ABC, Bed net traps, Exit traps, LC	M		An pauliani, An pretoriensis, An cydippis, An grassei	Grjebine A (1966). Faune de Madagascar XXII. Insectes Dipteres Culicidae Anophelinae. ORSTOM Paris, 487 pp.; assembly of previous survey data by Institute Pasteur & Others
Madagascar	Alaotra Mangoro	Moramanga	Ampasimasava	-19.1117	48.6413	Google Earth	1952	1962	Adults, Larvae	IR, PSC, HBC, ABC, Bed net traps, Exit traps, LC	M			Grjebine A (1966). Faune de Madagascar XXII. Insectes Dipteres Culicidae Anophelinae. ORSTOM Paris, 487 pp.; assembly of previous survey data by Institute Pasteur & Others
Madagascar	Amoron'i Mania	Ambatofinandrahana	Ampanetoana	-20.5498	46.9827	Google Earth	1952	1962	Adults, Larvae	IR, PSC, HBC, ABC, Bed net traps, Exit traps, LC	M			Grjebine A (1966). Faune de Madagascar XXII. Insectes Dipteres Culicidae Anophelinae. ORSTOM Paris, 487 pp.; assembly of previous survey data by Institute Pasteur & Others
Madagascar	Amoron'i Mania	Ambatofinandrahana	Soavina	-20.3831	46.9144	Google Earth	1952	1962	Adults, Larvae	IR, PSC, HBC, ABC, Bed net traps, Exit traps, LC	M			Grjebine A (1966). Faune de Madagascar XXII. Insectes Dipteres Culicidae Anophelinae. ORSTOM Paris, 487 pp.; assembly of previous survey data by Institute Pasteur & Others
Madagascar	Amoron'i Mania	Ambositra	Ampanasamaina	-20.6074	47.2695	Google Earth	1952	1962	Adults, Larvae	IR, PSC, HBC, ABC, Bed net traps, Exit traps, LC	M		An cydippis	Grjebine A (1966). Faune de Madagascar XXII. Insectes Dipteres Culicidae Anophelinae. ORSTOM Paris, 487 pp.; assembly of previous survey data by Institute Pasteur & Others
Madagascar	Amoron'i Mania	Ambositra	Antoby	-20.7221	47.2449	Google Earth	1952	1962	Adults, Larvae	IR, PSC, HBC, ABC, Bed net traps, Exit traps, LC	M		An cydippis	Grjebine A (1966). Faune de Madagascar XXII. Insectes Dipteres Culicidae Anophelinae. ORSTOM Paris, 487 pp.; assembly of previous survey data by Institute Pasteur & Others
Madagascar	Amoron'i Mania	Ambositra	Antoetra	-20.7746	47.3193	Google Earth	1952	2014	Adults, Larvae	IR, PSC, HBC, ABC, Bed net traps, Exit traps, LC	M		An cydippis	Grjebine A (1966). Faune de Madagascar XXII. Insectes Dipteres Culicidae Anophelinae. ORSTOM Paris, 487 pp.; assembly of previous survey data by Institute Pasteur & Others; Fornadel C & Norris L (2015). PresidentÕs Malaria Initiative Country Insecticide Susceptibility Summaries. USAID, April 2015
Madagascar	Amoron'i Mania	Ambositra	Ifasina	-20.7585	47.352	Google Earth	1952	1962	Adults, Larvae	IR, PSC, HBC, ABC, Bed net traps, Exit traps, LC	M		An cydippis	Grjebine A (1966). Faune de Madagascar XXII. Insectes Dipteres Culicidae Anophelinae. ORSTOM Paris, 487 pp.; assembly of previous survey data by Institute Pasteur & Others
Madagascar	Amoron'i Mania	Ambositra	Malakialina	-20.4238	47.0129	Google Earth	1952	1962	Adults, Larvae	IR, PSC, HBC, ABC, Bed net traps, Exit traps, LC	M			Grjebine A (1966). Faune de Madagascar XXII. Insectes Dipteres Culicidae Anophelinae. ORSTOM Paris, 487 pp.; assembly of previous survey data by Institute Pasteur & Others
Madagascar	Amoron'i Mania	Fandriana	Fandriana	-20.24	47.371	Encarta	1952	1953	Adults, Larvae	Unknown, LC	M			Bernard PM (1954). Trois ans de lutte antipaludique a Madagascar. Bulletin de Madagascar, No 96, 387-458.
Madagascar	Amoron'i Mania	Fandriana	Sandrandahy	-20.3491	47.2962	Google Earth	1952	1962	Adults, Larvae	IR, PSC, HBC, ABC, Bed net traps, Exit traps, LC	M			Grjebine A (1966). Faune de Madagascar XXII. Insectes Dipteres Culicidae Anophelinae. ORSTOM Paris, 487 pp.; assembly of previous survey data by Institute Pasteur & Others
Madagascar	Analamanga	Ambohidratrimo	Antsevabe	-18.6626	47.2831	Google Earth	1952	1962	Adults, Larvae	IR, PSC, HBC, ABC, Bed net traps, Exit traps, LC	M		An cydippis	Grjebine A (1966). Faune de Madagascar XXII. Insectes Dipteres Culicidae Anophelinae. ORSTOM Paris, 487 pp.; assembly of previous survey data by Institute Pasteur & Others
Madagascar	Analamanga	Ambohidratrimo	Mahitsy	-18.749	47.341	Encarta	1952	1992	Adults, Larvae	IR, PSC, HBC, ABC, Bed net traps, Exit traps, LC	M, CBS		An cydippis	Grjebine A (1966). Faune de Madagascar XXII. Insectes Dipteres Culicidae Anophelinae. ORSTOM Paris, 487 pp.; assembly of previous survey data by Institute Pasteur & Others; Severini C, Fontenille D, Ramiakajato MR (1990). Importance d'Anopheles funestus dans la transmission du paludisme au hameau de Mahitsy, a Tananarive, Madagascar. Bulletin de la SociŽtŽ de Pathologie Exotique, 83: 114-116; Sev…
Madagascar	Analamanga	Andramasina	Alatsinainy	-19.3233	47.6812	Google Earth	1952	1962	Adults, Larvae	IR, PSC, HBC, ABC, Bed net traps, Exit traps, LC	M		An cydippis	Grjebine A (1966). Faune de Madagascar XXII. Insectes Dipteres Culicidae Anophelinae. ORSTOM Paris, 487 pp.; assembly of previous survey data by Institute Pasteur & Others
Madagascar	Analamanga	Andramasina	Ambatobe	-19.3538	47.6064	Google Earth	1952	1962	Adults, Larvae	IR, PSC, HBC, ABC, Bed net traps, Exit traps, LC	M		An milloti	Grjebine A (1966). Faune de Madagascar XXII. Insectes Dipteres Culicidae Anophelinae. ORSTOM Paris, 487 pp.; assembly of previous survey data by Institute Pasteur & Others
Madagascar	Analamanga	Andramasina	Lambanandriana	-19.2408	47.5747	Google Earth	1952	1962	Adults, Larvae	IR, PSC, HBC, ABC, Bed net traps, Exit traps, LC	M		An cydippis, An maculipalpis	Grjebine A (1966). Faune de Madagascar XXII. Insectes Dipteres Culicidae Anophelinae. ORSTOM Paris, 487 pp.; assembly of previous survey data by Institute Pasteur & Others
Madagascar	Analamanga	Ankazobe	Ambohitrifamoly	-18.5374	47.1692	Google Earth	1952	1962	Adults, Larvae	IR, PSC, HBC, ABC, Bed net traps, Exit traps, LC	M		An cydippis	Grjebine A (1966). Faune de Madagascar XXII. Insectes Dipteres Culicidae Anophelinae. ORSTOM Paris, 487 pp.; assembly of previous survey data by Institute Pasteur & Others
Madagascar	Analamanga	Antananarivo-Atsimondrano	Tananarive Ville	-18.9333	47.5166	Google Earth	1952	1953	Adults, Larvae	Unknown, LC	M		An cydippis	Bernard PM (1954). Trois ans de lutte antipaludique a Madagascar. Bulletin de Madagascar, No 96, 387-458.
Madagascar	Analamanga	Antananarivo-Avaradrano	Tananarive Suburbaine	-18.9049	47.5064	Google Earth	1952	1953	Adults, Larvae	Unknown, LC	M		An cydippis	Bernard PM (1954). Trois ans de lutte antipaludique a Madagascar. Bulletin de Madagascar, No 96, 387-458.
Madagascar	Analamanga	Manjakandriana	Manjakandriana	-18.922	47.811	Google Earth	1952	1962	Adults, Larvae	IR, PSC, HBC, ABC, Bed net traps, Exit traps, LC	M		An roubaudi, An milloti, An cydippis, An lacani, An fuscicolor	Grjebine A (1966). Faune de Madagascar XXII. Insectes Dipteres Culicidae Anophelinae. ORSTOM Paris, 487 pp.; assembly of previous survey data by Institute Pasteur & Others; Bernard PM (1954). Trois ans de lutte antipaludique a Madagascar. Bulletin de Madagascar, No 96, 387-458
Madagascar	Analanjirofo	Fenoarivo-Atsinanana	Ambodimanga	-17.3596	49.3582	Google Earth	1952	1962	Adults, Larvae	IR, PSC, HBC, ABC, Bed net traps, Exit traps, LC	M			Grjebine A (1966). Faune de Madagascar XXII. Insectes Dipteres Culicidae Anophelinae. ORSTOM Paris, 487 pp.; assembly of previous survey data by Institute Pasteur & Others
Madagascar	Analanjirofo	Fenoarivo-Atsinanana	Ambodisovoka	-17.53	49.4163	Google Earth	1952	1962	Adults, Larvae	IR, PSC, HBC, ABC, Bed net traps, Exit traps, LC	M			Grjebine A (1966). Faune de Madagascar XXII. Insectes Dipteres Culicidae Anophelinae. ORSTOM Paris, 487 pp.; assembly of previous survey data by Institute Pasteur & Others
Madagascar	Analanjirofo	Fenoarivo-Atsinanana	Ambonilaitra	-17.4346	49.3494	Google Earth	1952	1962	Adults, Larvae	IR, PSC, HBC, ABC, Bed net traps, Exit traps, LC	M			Grjebine A (1966). Faune de Madagascar XXII. Insectes Dipteres Culicidae Anophelinae. ORSTOM Paris, 487 pp.; assembly of previous survey data by Institute Pasteur & Others
Madagascar	Analanjirofo	Fenoarivo-Atsinanana	Ampasimbe	-17.0914	49.4755	Google Earth	1952	1962	Adults, Larvae	IR, PSC, HBC, ABC, Bed net traps, Exit traps, LC	M		An grassei	Grjebine A (1966). Faune de Madagascar XXII. Insectes Dipteres Culicidae Anophelinae. ORSTOM Paris, 487 pp.; assembly of previous survey data by Institute Pasteur & Others
Madagascar	Analanjirofo	Fenoarivo-Atsinanana	AmpasimbeII	-17.0921	49.4754	Google Earth	1952	1962	Adults, Larvae	IR, PSC, HBC, ABC, Bed net traps, Exit traps, LC	M		An pauliani, An grassei	Grjebine A (1966). Faune de Madagascar XXII. Insectes Dipteres Culicidae Anophelinae. ORSTOM Paris, 487 pp.; assembly of previous survey data by Institute Pasteur & Others
Madagascar	Analanjirofo	Fenoarivo-Atsinanana	Ampasina	-17.2168	49.4067	Google Earth	1952	1962	Adults, Larvae	IR, PSC, HBC, ABC, Bed net traps, Exit traps, LC	M			Grjebine A (1966). Faune de Madagascar XXII. Insectes Dipteres Culicidae Anophelinae. ORSTOM Paris, 487 pp.; assembly of previous survey data by Institute Pasteur & Others
Madagascar	Analanjirofo	Fenoarivo-Atsinanana	Analamena	-17.0433	49.3257	Google Earth	1952	1962	Adults, Larvae	IR, PSC, HBC, ABC, Bed net traps, Exit traps, LC	M		An pauliani	Grjebine A (1966). Faune de Madagascar XXII. Insectes Dipteres Culicidae Anophelinae. ORSTOM Paris, 487 pp.; assembly of previous survey data by Institute Pasteur & Others
Madagascar	Analanjirofo	Fenoarivo-Atsinanana	Antsiasiaka	-17.1132	49.3673	Google Earth	1952	1962	Adults, Larvae	IR, PSC, HBC, ABC, Bed net traps, Exit traps, LC	M			Grjebine A (1966). Faune de Madagascar XXII. Insectes Dipteres Culicidae Anophelinae. ORSTOM Paris, 487 pp.; assembly of previous survey data by Institute Pasteur & Others
Madagascar	Analanjirofo	Fenoarivo-Atsinanana	Antsikafoka	-17.4485	49.4341	Google Earth	1952	1962	Adults, Larvae	IR, PSC, HBC, ABC, Bed net traps, Exit traps, LC	M		An grassei	Grjebine A (1966). Faune de Madagascar XXII. Insectes Dipteres Culicidae Anophelinae. ORSTOM Paris, 487 pp.; assembly of previous survey data by Institute Pasteur & Others
Madagascar	Analanjirofo	Fenoarivo-Atsinanana	Fenerive	-17.3809	49.4101	Google Earth	1952	1967	Adults, Larvae	IR, PSC, HBC, ABC, Bed net traps, Exit traps, LC	M, CBS		An grassei, An cydippis, An pauliani, An ranci, An grassei, An radama	Grjebine A (1966). Faune de Madagascar XXII. Insectes Dipteres Culicidae Anophelinae. ORSTOM Paris, 487 pp.; assembly of previous survey data by Institute Pasteur & Others; Bernard PM (1954). Trois ans de lutte antipaludique a Madagascar. Bulletin de Madagascar, No 96, 387-458; Chauvet (1969). Repartition et ecologie du complexe Anopheles gambiae a Madagascar. Cahier ORSTOM, 7: 235-275
Madagascar	Analanjirofo	Fenoarivo-Atsinanana	Mahavanona	-17.2988	49.4095	Google Earth	1952	1962	Adults, Larvae	IR, PSC, HBC, ABC, Bed net traps, Exit traps, LC	M		An cydippis, An flavicosta, An grassei	Grjebine A (1966). Faune de Madagascar XXII. Insectes Dipteres Culicidae Anophelinae. ORSTOM Paris, 487 pp.; assembly of previous survey data by Institute Pasteur & Others
Madagascar	Analanjirofo	Fenoarivo-Atsinanana	Marovato	-17.1532	49.4136	Google Earth	1952	1962	Adults, Larvae	IR, PSC, HBC, ABC, Bed net traps, Exit traps, LC	M			Grjebine A (1966). Faune de Madagascar XXII. Insectes Dipteres Culicidae Anophelinae. ORSTOM Paris, 487 pp.; assembly of previous survey data by Institute Pasteur & Others
Madagascar	Analanjirofo	Fenoarivo-Atsinanana	Sahafilo	-17.2713	49.3485	Google Earth	1952	1962	Adults, Larvae	IR, PSC, HBC, ABC, Bed net traps, Exit traps, LC	M		An flavicosta	Grjebine A (1966). Faune de Madagascar XXII. Insectes Dipteres Culicidae Anophelinae. ORSTOM Paris, 487 pp.; assembly of previous survey data by Institute Pasteur & Others
Madagascar	Analanjirofo	Fenoarivo-Atsinanana	Tanambaa-Vohitsimanga	-17.0334	49.278	Google Earth	1952	1962	Adults, Larvae	IR, PSC, HBC, ABC, Bed net traps, Exit traps, LC	M			Grjebine A (1966). Faune de Madagascar XXII. Insectes Dipteres Culicidae Anophelinae. ORSTOM Paris, 487 pp.; assembly of previous survey data by Institute Pasteur & Others
Madagascar	Analanjirofo	Fenoarivo-Atsinanana	Tsirarafana	-16.9824	49.3143	Google Earth	1952	1962	Adults, Larvae	IR, PSC, HBC, ABC, Bed net traps, Exit traps, LC	M		An pauliani	Grjebine A (1966). Faune de Madagascar XXII. Insectes Dipteres Culicidae Anophelinae. ORSTOM Paris, 487 pp.; assembly of previous survey data by Institute Pasteur & Others
Madagascar	Analanjirofo	Fenoarivo-Atsinanana	Vohipeno	-17.1634	49.2937	Google Earth	1952	1962	Adults, Larvae	IR, PSC, HBC, ABC, Bed net traps, Exit traps, LC	M		An pauliani	Grjebine A (1966). Faune de Madagascar XXII. Insectes Dipteres Culicidae Anophelinae. ORSTOM Paris, 487 pp.; assembly of previous survey data by Institute Pasteur & Others
Madagascar	Analanjirofo	Mananara	Ambatoharanana	-16.4274	49.5818	Google Earth	1952	1962	Adults, Larvae	IR, PSC, HBC, ABC, Bed net traps, Exit traps, LC	M			Grjebine A (1966). Faune de Madagascar XXII. Insectes Dipteres Culicidae Anophelinae. ORSTOM Paris, 487 pp.; assembly of previous survey data by Institute Pasteur & Others
Madagascar	Analanjirofo	Mananara	Anoromby	-15.9517	49.699	Google Earth	1952	1962	Adults, Larvae	IR, PSC, HBC, ABC, Bed net traps, Exit traps, LC	M		An cydippis	Grjebine A (1966). Faune de Madagascar XXII. Insectes Dipteres Culicidae Anophelinae. ORSTOM Paris, 487 pp.; assembly of previous survey data by Institute Pasteur & Others
Madagascar	Analanjirofo	Mananara	Antanambe	-16.4418	49.8493	Google Earth	1952	1962	Adults, Larvae	IR, PSC, HBC, ABC, Bed net traps, Exit traps, LC	M			Grjebine A (1966). Faune de Madagascar XXII. Insectes Dipteres Culicidae Anophelinae. ORSTOM Paris, 487 pp.; assembly of previous survey data by Institute Pasteur & Others
Madagascar	Analanjirofo	Mananara	Antevialabe	-16.4179	49.7287	Google Earth	1952	1962	Adults, Larvae	IR, PSC, HBC, ABC, Bed net traps, Exit traps, LC	M			Grjebine A (1966). Faune de Madagascar XXII. Insectes Dipteres Culicidae Anophelinae. ORSTOM Paris, 487 pp.; assembly of previous survey data by Institute Pasteur & Others
Madagascar	Analanjirofo	Mananara	Fananehana	-15.8908	49.71	Google Earth	1952	1962	Adults, Larvae	IR, PSC, HBC, ABC, Bed net traps, Exit traps, LC	M			Grjebine A (1966). Faune de Madagascar XXII. Insectes Dipteres Culicidae Anophelinae. ORSTOM Paris, 487 pp.; assembly of previous survey data by Institute Pasteur & Others
Madagascar	Analanjirofo	Mananara	Manambolosy	-16.0433	49.6665	Google Earth	1952	1962	Adults, Larvae	IR, PSC, HBC, ABC, Bed net traps, Exit traps, LC	M		An cydippis	Grjebine A (1966). Faune de Madagascar XXII. Insectes Dipteres Culicidae Anophelinae. ORSTOM Paris, 487 pp.; assembly of previous survey data by Institute Pasteur & Others
Madagascar	Analanjirofo	Mananara	Mananara	-16.176	49.756	Encarta	1952	1953	Adults, Larvae	Unknown, LC	M			Bernard PM (1954). Trois ans de lutte antipaludique a Madagascar. Bulletin de Madagascar, No 96, 387-458.
Madagascar	Analanjirofo	Mananara	Mananara Avaratra	-16.1729	49.7678	Google Earth	1952	1962	Adults, Larvae	IR, PSC, HBC, ABC, Bed net traps, Exit traps, LC	M			Grjebine A (1966). Faune de Madagascar XXII. Insectes Dipteres Culicidae Anophelinae. ORSTOM Paris, 487 pp.; assembly of previous survey data by Institute Pasteur & Others
Madagascar	Analanjirofo	Mananara	Ranolalina	-15.8753	49.6359	Google Earth	1952	1962	Adults, Larvae	IR, PSC, HBC, ABC, Bed net traps, Exit traps, LC	M			Grjebine A (1966). Faune de Madagascar XXII. Insectes Dipteres Culicidae Anophelinae. ORSTOM Paris, 487 pp.; assembly of previous survey data by Institute Pasteur & Others
Madagascar	Analanjirofo	Mananara	Sandrakatsy	-16.3414	49.6129	Google Earth	1952	1962	Adults, Larvae	IR, PSC, HBC, ABC, Bed net traps, Exit traps, LC	M			Grjebine A (1966). Faune de Madagascar XXII. Insectes Dipteres Culicidae Anophelinae. ORSTOM Paris, 487 pp.; assembly of previous survey data by Institute Pasteur & Others
Madagascar	Analanjirofo	Maroantsetra	Ambanizana	-15.5858	49.9268	Google Earth	1952	1962	Adults, Larvae	IR, PSC, HBC, ABC, Bed net traps, Exit traps, LC	M			Grjebine A (1966). Faune de Madagascar XXII. Insectes Dipteres Culicidae Anophelinae. ORSTOM Paris, 487 pp.; assembly of previous survey data by Institute Pasteur & Others
Madagascar	Analanjirofo	Maroantsetra	Ambinanindrano	-15.5209	49.495	Google Earth	1952	1962	Adults, Larvae	IR, PSC, HBC, ABC, Bed net traps, Exit traps, LC	M			Grjebine A (1966). Faune de Madagascar XXII. Insectes Dipteres Culicidae Anophelinae. ORSTOM Paris, 487 pp.; assembly of previous survey data by Institute Pasteur & Others
Madagascar	Analanjirofo	Maroantsetra	Ambinanitelo	-15.3502	49.5786	Google Earth	1952	1962	Adults, Larvae	IR, PSC, HBC, ABC, Bed net traps, Exit traps, LC	M		An cydippis	Grjebine A (1966). Faune de Madagascar XXII. Insectes Dipteres Culicidae Anophelinae. ORSTOM Paris, 487 pp.; assembly of previous survey data by Institute Pasteur & Others
Madagascar	Analanjirofo	Maroantsetra	Ambodiabado	-15.4107	49.6677	Google Earth	1952	1962	Adults, Larvae	IR, PSC, HBC, ABC, Bed net traps, Exit traps, LC	M		An cydippis	Grjebine A (1966). Faune de Madagascar XXII. Insectes Dipteres Culicidae Anophelinae. ORSTOM Paris, 487 pp.; assembly of previous survey data by Institute Pasteur & Others
Madagascar	Analanjirofo	Maroantsetra	Andampinjaza	-15.7348	49.5489	Google Earth	1952	1962	Adults, Larvae	IR, PSC, HBC, ABC, Bed net traps, Exit traps, LC	M			Grjebine A (1966). Faune de Madagascar XXII. Insectes Dipteres Culicidae Anophelinae. ORSTOM Paris, 487 pp.; assembly of previous survey data by Institute Pasteur & Others
Madagascar	Analanjirofo	Maroantsetra	Andranofotsy	-15.4285	49.8026	Google Earth	1952	1962	Adults, Larvae	IR, PSC, HBC, ABC, Bed net traps, Exit traps, LC	M			Grjebine A (1966). Faune de Madagascar XXII. Insectes Dipteres Culicidae Anophelinae. ORSTOM Paris, 487 pp.; assembly of previous survey data by Institute Pasteur & Others
Madagascar	Analanjirofo	Maroantsetra	Anjanazana	-15.3859	49.7541	Google Earth	1952	1962	Adults, Larvae	IR, PSC, HBC, ABC, Bed net traps, Exit traps, LC	M			Grjebine A (1966). Faune de Madagascar XXII. Insectes Dipteres Culicidae Anophelinae. ORSTOM Paris, 487 pp.; assembly of previous survey data by Institute Pasteur & Others
Madagascar	Analanjirofo	Maroantsetra	Benjana	-15.6242	49.9674	Google Earth	1952	1962	Adults, Larvae	IR, PSC, HBC, ABC, Bed net traps, Exit traps, LC	M			Grjebine A (1966). Faune de Madagascar XXII. Insectes Dipteres Culicidae Anophelinae. ORSTOM Paris, 487 pp.; assembly of previous survey data by Institute Pasteur & Others
Madagascar	Analanjirofo	Maroantsetra	Mafipoza	-15.6571	49.5916	Google Earth	1952	1962	Adults, Larvae	IR, PSC, HBC, ABC, Bed net traps, Exit traps, LC	M			Grjebine A (1966). Faune de Madagascar XXII. Insectes Dipteres Culicidae Anophelinae. ORSTOM Paris, 487 pp.; assembly of previous survey data by Institute Pasteur & Others
Madagascar	Analanjirofo	Maroantsetra	Mahalevona	-15.4103	49.868	Google Earth	1952	1962	Adults, Larvae	IR, PSC, HBC, ABC, Bed net traps, Exit traps, LC	M			Grjebine A (1966). Faune de Madagascar XXII. Insectes Dipteres Culicidae Anophelinae. ORSTOM Paris, 487 pp.; assembly of previous survey data by Institute Pasteur & Others
Madagascar	Analanjirofo	Maroantsetra	Maintimbato	-15.8011	49.6809	Google Earth	1952	1962	Adults, Larvae	IR, PSC, HBC, ABC, Bed net traps, Exit traps, LC	M			Grjebine A (1966). Faune de Madagascar XXII. Insectes Dipteres Culicidae Anophelinae. ORSTOM Paris, 487 pp.; assembly of previous survey data by Institute Pasteur & Others
Madagascar	Analanjirofo	Maroantsetra	Manambia	-15.5144	49.6169	Google Earth	1952	1962	Adults, Larvae	IR, PSC, HBC, ABC, Bed net traps, Exit traps, LC	M		An grassei	Grjebine A (1966). Faune de Madagascar XXII. Insectes Dipteres Culicidae Anophelinae. ORSTOM Paris, 487 pp.; assembly of previous survey data by Institute Pasteur & Others
Madagascar	Analanjirofo	Maroantsetra	Maroantsetra	-15.4322	49.7421	Google Earth	1952	1962	Adults, Larvae	IR, PSC, HBC, ABC, Bed net traps, Exit traps, LC	M		An grassei	Grjebine A (1966). Faune de Madagascar XXII. Insectes Dipteres Culicidae Anophelinae. ORSTOM Paris, 487 pp.; assembly of previous survey data by Institute Pasteur & Others; Bernard PM (1954). Trois ans de lutte antipaludique a Madagascar. Bulletin de Madagascar, No 96, 387-458
Madagascar	Analanjirofo	Maroantsetra	Rantabe	-15.7036	49.6399	Google Earth	1952	1962	Adults, Larvae	IR, PSC, HBC, ABC, Bed net traps, Exit traps, LC	M			Grjebine A (1966). Faune de Madagascar XXII. Insectes Dipteres Culicidae Anophelinae. ORSTOM Paris, 487 pp.; assembly of previous survey data by Institute Pasteur & Others
Madagascar	Analanjirofo	Maroantsetra	Voloina	-15.5684	49.6062	Google Earth	1952	1962	Adults, Larvae	IR, PSC, HBC, ABC, Bed net traps, Exit traps, LC	M		An grassei	Grjebine A (1966). Faune de Madagascar XXII. Insectes Dipteres Culicidae Anophelinae. ORSTOM Paris, 487 pp.; assembly of previous survey data by Institute Pasteur & Others
Madagascar	Analanjirofo	Nosy Boraha	Ambodifototra	-17.0007	49.8602	Google Earth	1952	1962	Adults, Larvae	IR, PSC, HBC, ABC, Bed net traps, Exit traps, LC	M		An pauliani, An maculipalpis, An flavicosta, An grassei	Grjebine A (1966). Faune de Madagascar XXII. Insectes Dipteres Culicidae Anophelinae. ORSTOM Paris, 487 pp.; assembly of previous survey data by Institute Pasteur & Others
Madagascar	Analanjirofo	Nosy Boraha	Saint Marie	-16.991	49.868	Encarta	1952	2004	Adults, Larvae	IR, Exit traps, CDC light traps, HLC, LC	M, CBS, DNA, PCR		An pauliani, An grassei	Bernard PM (1954). Trois ans de lutte antipaludique a Madagascar. Bulletin de Madagascar, No 96, 387-458; Chauvet (1969). Repartition et ecologie du complexe Anopheles gambiae a Madagascar. Cahier ORSTOM, 7: 235-275; Fontenille D (1992). Heterogeneite de la transmission des psludisms a Madagascar. Memoires de la Societe Royale Belge d'Entomologie, 35: 129:132; Fontenille D, Campbell GH (1992). Is…
Madagascar	Analanjirofo	Nosy Boraha	Tanambe	-16.8781	49.9369	Google Earth	1952	1962	Adults, Larvae	IR, PSC, HBC, ABC, Bed net traps, Exit traps, LC	M		An flavicosta, An grassei	Grjebine A (1966). Faune de Madagascar XXII. Insectes Dipteres Culicidae Anophelinae. ORSTOM Paris, 487 pp.; assembly of previous survey data by Institute Pasteur & Others
Madagascar	Analanjirofo	Nosy Boraha	Vohilava	-17.0748	49.8261	Google Earth	1952	1962	Adults, Larvae	IR, PSC, HBC, ABC, Bed net traps, Exit traps, LC	M		An flavicosta, An grassei	Grjebine A (1966). Faune de Madagascar XXII. Insectes Dipteres Culicidae Anophelinae. ORSTOM Paris, 487 pp.; assembly of previous survey data by Institute Pasteur & Others
Madagascar	Analanjirofo	Soanierana-Ivongo	Ambinanisakana	-16.9897	49.4787	Google Earth	1952	1962	Adults, Larvae	IR, PSC, HBC, ABC, Bed net traps, Exit traps, LC	M		An pauliani, An grassei	Grjebine A (1966). Faune de Madagascar XXII. Insectes Dipteres Culicidae Anophelinae. ORSTOM Paris, 487 pp.; assembly of previous survey data by Institute Pasteur & Others
Madagascar	Analanjirofo	Soanierana-Ivongo	Ambodiampana	-16.8234	49.5663	Google Earth	1952	1962	Adults, Larvae	IR, PSC, HBC, ABC, Bed net traps, Exit traps, LC	M			Grjebine A (1966). Faune de Madagascar XXII. Insectes Dipteres Culicidae Anophelinae. ORSTOM Paris, 487 pp.; assembly of previous survey data by Institute Pasteur & Others
Madagascar	Analanjirofo	Soanierana-Ivongo	Ampasimbola	-16.9512	49.515	Google Earth	1952	1962	Adults, Larvae	IR, PSC, HBC, ABC, Bed net traps, Exit traps, LC	M		An pauliani, An mascarensis, An flavicosta	Grjebine A (1966). Faune de Madagascar XXII. Insectes Dipteres Culicidae Anophelinae. ORSTOM Paris, 487 pp.; assembly of previous survey data by Institute Pasteur & Others
Madagascar	Analanjirofo	Soanierana-Ivongo	Lakandava	-16.6185	49.7188	Google Earth	1952	1962	Adults, Larvae	IR, PSC, HBC, ABC, Bed net traps, Exit traps, LC	M			Grjebine A (1966). Faune de Madagascar XXII. Insectes Dipteres Culicidae Anophelinae. ORSTOM Paris, 487 pp.; assembly of previous survey data by Institute Pasteur & Others
Madagascar	Analanjirofo	Soanierana-Ivongo	Manompana	-16.6885	49.7538	Google Earth	1952	1962	Adults, Larvae	IR, PSC, HBC, ABC, Bed net traps, Exit traps, LC	M			Grjebine A (1966). Faune de Madagascar XXII. Insectes Dipteres Culicidae Anophelinae. ORSTOM Paris, 487 pp.; assembly of previous survey data by Institute Pasteur & Others
Madagascar	Analanjirofo	Soanierana-Ivongo	Nosimaro	-16.7308	49.5139	Google Earth	1952	1962	Adults, Larvae	IR, PSC, HBC, ABC, Bed net traps, Exit traps, LC	M			Grjebine A (1966). Faune de Madagascar XXII. Insectes Dipteres Culicidae Anophelinae. ORSTOM Paris, 487 pp.; assembly of previous survey data by Institute Pasteur & Others
Madagascar	Analanjirofo	Toamasina II	Ambodiampaly	-17.7067	49.3276	Google Earth	1952	1962	Adults, Larvae	IR, PSC, HBC, ABC, Bed net traps, Exit traps, LC	M		An cydippis	Grjebine A (1966). Faune de Madagascar XXII. Insectes Dipteres Culicidae Anophelinae. ORSTOM Paris, 487 pp.; assembly of previous survey data by Institute Pasteur & Others
Madagascar	Analanjirofo	Toamasina II	Ambodimanga	-17.9536	49.4321	Google Earth	1952	1962	Adults, Larvae	IR, PSC, HBC, ABC, Bed net traps, Exit traps, LC	M		An milloti, An brunnipes, An flavicosta	Grjebine A (1966). Faune de Madagascar XXII. Insectes Dipteres Culicidae Anophelinae. ORSTOM Paris, 487 pp.; assembly of previous survey data by Institute Pasteur & Others
Madagascar	Analanjirofo	Toamasina II	Ambodivoahangy	-17.8724	49.3686	Google Earth	1952	1962	Adults, Larvae	IR, PSC, HBC, ABC, Bed net traps, Exit traps, LC	M		An cydippis, An flavicosta	Grjebine A (1966). Faune de Madagascar XXII. Insectes Dipteres Culicidae Anophelinae. ORSTOM Paris, 487 pp.; assembly of previous survey data by Institute Pasteur & Others
Madagascar	Analanjirofo	Toamasina II	Ampasimbe Onibe	-17.634	49.3836	Google Earth	1952	1962	Adults, Larvae	IR, PSC, HBC, ABC, Bed net traps, Exit traps, LC	M			Grjebine A (1966). Faune de Madagascar XXII. Insectes Dipteres Culicidae Anophelinae. ORSTOM Paris, 487 pp.; assembly of previous survey data by Institute Pasteur & Others
Madagascar	Analanjirofo	Toamasina II	Andondabe	-17.7674	49.3752	Google Earth	1952	1962	Adults, Larvae	IR, PSC, HBC, ABC, Bed net traps, Exit traps, LC	M			Grjebine A (1966). Faune de Madagascar XXII. Insectes Dipteres Culicidae Anophelinae. ORSTOM Paris, 487 pp.; assembly of previous survey data by Institute Pasteur & Others
Madagascar	Analanjirofo	Toamasina II	Ankarefo	-18.4052	49.3225	Google Earth	1952	1962	Adults, Larvae	IR, PSC, HBC, ABC, Bed net traps, Exit traps, LC	M			Grjebine A (1966). Faune de Madagascar XXII. Insectes Dipteres Culicidae Anophelinae. ORSTOM Paris, 487 pp.; assembly of previous survey data by Institute Pasteur & Others
Madagascar	Analanjirofo	Toamasina II	Mahatsara	-17.6331	49.4819	Google Earth	1952	1962	Adults, Larvae	IR, PSC, HBC, ABC, Bed net traps, Exit traps, LC	M		An grassei	Grjebine A (1966). Faune de Madagascar XXII. Insectes Dipteres Culicidae Anophelinae. ORSTOM Paris, 487 pp.; assembly of previous survey data by Institute Pasteur & Others
Madagascar	Analanjirofo	Toamasina II	Mahavelona	-17.686	49.507	Encarta	1952	1994	Adults, Larvae	IR, PSC, HBC, ABC, Bed net traps, Exit traps, LC	M, CBS		An pauliani, An ranci, An maculipalpis, An grassei, An flavicosta, An brunipes	Grjebine A (1966). Faune de Madagascar XXII. Insectes Dipteres Culicidae Anophelinae. ORSTOM Paris, 487 pp.; assembly of previous survey data by Institute Pasteur & Others; Brunhes J (1975). La filariose de bancroft dans la sous-rŽgion Malgache (Comores-Madagascar-RŽunion). MŽmoires ORSTOM, 81, pp. 208; Raharimalala L, Rabarison P, Lepers-Rason MD, Ramambanirina L, Laventure S, Lepers JP, Roux J …
Madagascar	Analanjirofo	Toamasina II	Maroseranana	-18.3525	49.2092	Google Earth	1952	1962	Adults, Larvae	IR, PSC, HBC, ABC, Bed net traps, Exit traps, LC	M		An grassei	Grjebine A (1966). Faune de Madagascar XXII. Insectes Dipteres Culicidae Anophelinae. ORSTOM Paris, 487 pp.; assembly of previous survey data by Institute Pasteur & Others
Madagascar	Analanjirofo	Toamasina II	Namahoaka	-17.5813	49.4626	Google Earth	1952	1962	Adults, Larvae	IR, PSC, HBC, ABC, Bed net traps, Exit traps, LC	M			Grjebine A (1966). Faune de Madagascar XXII. Insectes Dipteres Culicidae Anophelinae. ORSTOM Paris, 487 pp.; assembly of previous survey data by Institute Pasteur & Others
Madagascar	Analanjirofo	Toamasina II	Taratasy	-17.7789	49.4846	Google Earth	1952	1962	Adults, Larvae	IR, PSC, HBC, ABC, Bed net traps, Exit traps, LC	M		An maculipalpis	Grjebine A (1966). Faune de Madagascar XXII. Insectes Dipteres Culicidae Anophelinae. ORSTOM Paris, 487 pp.; assembly of previous survey data by Institute Pasteur & Others
Madagascar	Analanjirofo	Vavatenina	Anamboambo	-17.3251	49.3147	Google Earth	1952	1962	Adults, Larvae	IR, PSC, HBC, ABC, Bed net traps, Exit traps, LC	M		An flavicosta	Grjebine A (1966). Faune de Madagascar XXII. Insectes Dipteres Culicidae Anophelinae. ORSTOM Paris, 487 pp.; assembly of previous survey data by Institute Pasteur & Others
Madagascar	Analanjirofo	Vavatenina	Nosibe	-17.4366	49.286	Google Earth	1952	1962	Adults, Larvae	IR, PSC, HBC, ABC, Bed net traps, Exit traps, LC	M			Grjebine A (1966). Faune de Madagascar XXII. Insectes Dipteres Culicidae Anophelinae. ORSTOM Paris, 487 pp.; assembly of previous survey data by Institute Pasteur & Others
Madagascar	Analanjirofo	Vavatenina	Vavatenina	-17.4663	49.1991	Google Earth	1952	1967	Adults, Larvae	IR, PSC, HBC, ABC, Bed net traps, Exit traps, LC	M, CBS		An pauliani	Grjebine A (1966). Faune de Madagascar XXII. Insectes Dipteres Culicidae Anophelinae. ORSTOM Paris, 487 pp.; assembly of previous survey data by Institute Pasteur & Others; Chauvet (1969). Repartition et ecologie du complexe Anopheles gambiae a Madagascar. Cahier ORSTOM, 7: 235-275
Madagascar	Androy	Ambovombe-Androy	Ampamata	-24.4751	45.6355	Google Earth	1952	2012	Adults, Larvae	IR, PSC, HBC, ABC, Bed net traps, Exit traps, LC	M			Grjebine A (1966). Faune de Madagascar XXII. Insectes Dipteres Culicidae Anophelinae. ORSTOM Paris, 487 pp.; assembly of previous survey data by Institute Pasteur & Others; Ramandimbiarijaona H, Raharimanga R, Harisoa H, Randriamihaja HJ, Ranaivo L, Rakotondrazafy S, Ramarosandratana B, Ratsimbasoa CA (2013). Entomological study of malaria transmission in the region Androy, district Ambovombe, Am…
Madagascar	Androy	Bekily	Ampanaperandrotsy	-24.3996	45.3831	Google Earth	1952	1962	Adults, Larvae	IR, PSC, HBC, ABC, Bed net traps, Exit traps, LC	M			Grjebine A (1966). Faune de Madagascar XXII. Insectes Dipteres Culicidae Anophelinae. ORSTOM Paris, 487 pp.; assembly of previous survey data by Institute Pasteur & Others
Madagascar	Androy	Bekily	Bekily	-24.2228	45.3146	Google Earth	1952	2014	Adults, Larvae	IR, PSC, HBC, ABC, Bed net traps, Exit traps, LC	M, CBS			Grjebine A (1966). Faune de Madagascar XXII. Insectes Dipteres Culicidae Anophelinae. ORSTOM Paris, 487 pp.; assembly of previous survey data by Institute Pasteur & Others; Chauvet (1969). Repartition et ecologie du complexe Anopheles gambiae a Madagascar. Cahier ORSTOM, 7: 235-275; Fornadel C & Norris L (2015). PresidentÕs Malaria Initiative Country Insecticide Susceptibility Summaries. USAID, A…
Madagascar	Androy	Bekily	Mahabo	-24.2865	45.2157	Google Earth	1952	1962	Adults, Larvae	IR, PSC, HBC, ABC, Bed net traps, Exit traps, LC	M			Grjebine A (1966). Faune de Madagascar XXII. Insectes Dipteres Culicidae Anophelinae. ORSTOM Paris, 487 pp.; assembly of previous survey data by Institute Pasteur & Others
Madagascar	Androy	Tsiombe	Tsihombe	-25.3177	45.4857	Google Earth	1952	1995	Adults, Larvae	IR, PSC, HBC, ABC, Bed net traps, Exit traps, LC	M		An pretoriensis	Grjebine A (1966). Faune de Madagascar XXII. Insectes Dipteres Culicidae Anophelinae. ORSTOM Paris, 487 pp.; assembly of previous survey data by Institute Pasteur & Others; Laventure S, Rabarison P, Mouchet J, Andrianaivolambo L, Rakotoarivony I, Rajaonarivelo E, Marrama L (1995). Paludisme: perspectives des recherches en entomologie medicale a Madagascar. Cahiers Sante, 5: 406-410
Madagascar	Anosy	Amboasary	Amboasary Sud	-25.0411	46.3853	Google Earth	1952	1967	Adults, Larvae	IR, PSC, HBC, ABC, Bed net traps, Exit traps, LC	M, CBS		An pauliani, An pretoriensis	Grjebine A (1966). Faune de Madagascar XXII. Insectes Dipteres Culicidae Anophelinae. ORSTOM Paris, 487 pp.; assembly of previous survey data by Institute Pasteur & Others; Chauvet (1969). Repartition et ecologie du complexe Anopheles gambiae a Madagascar. Cahier ORSTOM, 7: 235-275
Madagascar	Anosy	Amboasary	Ifotaka	-24.8095	46.1357	Google Earth	1952	1962	Adults, Larvae	IR, PSC, HBC, ABC, Bed net traps, Exit traps, LC	M		An pretoriensis	Grjebine A (1966). Faune de Madagascar XXII. Insectes Dipteres Culicidae Anophelinae. ORSTOM Paris, 487 pp.; assembly of previous survey data by Institute Pasteur & Others
Madagascar	Anosy	Betroka	Bekily	-23.6	46.0167	Google Earth	1952	1953	Adults, Larvae	Unknown, LC	M		An pretoriensis	Bernard PM (1954). Trois ans de lutte antipaludique a Madagascar. Bulletin de Madagascar, No 96, 387-458.
Madagascar	Anosy	Betroka	Betroka	-23.2632	46.1002	Google Earth	1952	2014	Adults, Larvae	IR, PSC, HBC, ABC, Bed net traps, Exit traps, LC	M, CBS		An pretoriensis, An maculipalpis	Grjebine A (1966). Faune de Madagascar XXII. Insectes Dipteres Culicidae Anophelinae. ORSTOM Paris, 487 pp.; assembly of previous survey data by Institute Pasteur & Others; Bernard PM (1954). Trois ans de lutte antipaludique a Madagascar. Bulletin de Madagascar, No 96, 387-458; Chauvet (1969). Repartition et ecologie du complexe Anopheles gambiae a Madagascar. Cahier ORSTOM, 7: 235-275; Fornadel …
Madagascar	Anosy	Taolanaro	Ankaramena	-25.0059	46.7571	Google Earth	1952	1962	Adults, Larvae	IR, PSC, HBC, ABC, Bed net traps, Exit traps, LC	M			Grjebine A (1966). Faune de Madagascar XXII. Insectes Dipteres Culicidae Anophelinae. ORSTOM Paris, 487 pp.; assembly of previous survey data by Institute Pasteur & Others
Madagascar	Anosy	Taolanaro	Antsovela	-25.0948	46.472	Google Earth	1952	1962	Adults, Larvae	IR, PSC, HBC, ABC, Bed net traps, Exit traps, LC	M		An pretoriensis	Grjebine A (1966). Faune de Madagascar XXII. Insectes Dipteres Culicidae Anophelinae. ORSTOM Paris, 487 pp.; assembly of previous survey data by Institute Pasteur & Others
Madagascar	Anosy	Taolanaro	Manambaro	-25.0314	46.8143	Google Earth	1952	1962	Adults, Larvae	IR, PSC, HBC, ABC, Bed net traps, Exit traps, LC	M		An pretoriensis, An maculipalpis	Grjebine A (1966). Faune de Madagascar XXII. Insectes Dipteres Culicidae Anophelinae. ORSTOM Paris, 487 pp.; assembly of previous survey data by Institute Pasteur & Others
Madagascar	Anosy	Taolanaro	Manambato	-24.5099	47.2732	Google Earth	1952	1962	Adults, Larvae	IR, PSC, HBC, ABC, Bed net traps, Exit traps, LC	M			Grjebine A (1966). Faune de Madagascar XXII. Insectes Dipteres Culicidae Anophelinae. ORSTOM Paris, 487 pp.; assembly of previous survey data by Institute Pasteur & Others
Madagascar	Anosy	Taolanaro	Manantenina	-24.2818	47.3194	Google Earth	1952	1962	Adults, Larvae	IR, PSC, HBC, ABC, Bed net traps, Exit traps, LC	M			Grjebine A (1966). Faune de Madagascar XXII. Insectes Dipteres Culicidae Anophelinae. ORSTOM Paris, 487 pp.; assembly of previous survey data by Institute Pasteur & Others
Madagascar	Anosy	Taolanaro	Ranopiso	-25.051	46.686	Google Earth	1952	1962	Adults, Larvae	IR, PSC, HBC, ABC, Bed net traps, Exit traps, LC	M		An pretoriensis	Grjebine A (1966). Faune de Madagascar XXII. Insectes Dipteres Culicidae Anophelinae. ORSTOM Paris, 487 pp.; assembly of previous survey data by Institute Pasteur & Others
Madagascar	Anosy	Taolanaro	Taolagnaro	-25.0292	46.9853	Google Earth	1952	1962	Adults, Larvae	IR, PSC, HBC, ABC, Bed net traps, Exit traps, LC	M		An pretoriensis	Grjebine A (1966). Faune de Madagascar XXII. Insectes Dipteres Culicidae Anophelinae. ORSTOM Paris, 487 pp.; assembly of previous survey data by Institute Pasteur & Others
Madagascar	Anosy	Taolanaro	Vatambe	-24.8248	47.0438	Google Earth	1952	1962	Adults, Larvae	IR, PSC, HBC, ABC, Bed net traps, Exit traps, LC	M			Grjebine A (1966). Faune de Madagascar XXII. Insectes Dipteres Culicidae Anophelinae. ORSTOM Paris, 487 pp.; assembly of previous survey data by Institute Pasteur & Others
Madagascar	Atsimo Andrefana	Ampanihy	Ampanihy	-24.6924	44.746	Google Earth	1952	2014	Adults, Larvae	IR, PSC, HBC, ABC, Bed net traps, Exit traps, LC	M, CBS			Grjebine A (1966). Faune de Madagascar XXII. Insectes Dipteres Culicidae Anophelinae. ORSTOM Paris, 487 pp.; assembly of previous survey data by Institute Pasteur & Others; Chauvet (1969). Repartition et ecologie du complexe Anopheles gambiae a Madagascar. Cahier ORSTOM, 7: 235-275; de Ribes CG, Ranaivoson G, Rakotoherisoa E, Rakotoson JD, Andriamakefazafy B (1994). Une epidemie de paludisme dans…
Madagascar	Atsimo Andrefana	Ampanihy	Andranompe	-24.5507	44.5303	Google Earth	1952	1962	Adults, Larvae	IR, PSC, HBC, ABC, Bed net traps, Exit traps, LC	M			Grjebine A (1966). Faune de Madagascar XXII. Insectes Dipteres Culicidae Anophelinae. ORSTOM Paris, 487 pp.; assembly of previous survey data by Institute Pasteur & Others
Madagascar	Atsimo Andrefana	Morombe	Ambahikily	-21.6115	43.6789	Google Earth	1952	1962	Adults, Larvae	IR, PSC, HBC, ABC, Bed net traps, Exit traps, LC	M		An pretoriensis, An cydippis, An maculipalpis	Grjebine A (1966). Faune de Madagascar XXII. Insectes Dipteres Culicidae Anophelinae. ORSTOM Paris, 487 pp.; assembly of previous survey data by Institute Pasteur & Others
Madagascar	Atsimo Andrefana	Morombe	Basibasy	-22.1776	43.6609	Google Earth	1952	1962	Adults, Larvae	IR, PSC, HBC, ABC, Bed net traps, Exit traps, LC	M		An pauliani, An fuscicolor	Grjebine A (1966). Faune de Madagascar XXII. Insectes Dipteres Culicidae Anophelinae. ORSTOM Paris, 487 pp.; assembly of previous survey data by Institute Pasteur & Others
Madagascar	Atsimo Andrefana	Morombe	Mangolovolo	-21.6819	43.5198	Google Earth	1952	1962	Adults, Larvae	IR, PSC, HBC, ABC, Bed net traps, Exit traps, LC	M, Cross-mating			Grjebine A (1966). Faune de Madagascar XXII. Insectes Dipteres Culicidae Anophelinae. ORSTOM Paris, 487 pp.; assembly of previous survey data by Institute Pasteur & Others; Davidson G (1966). Distribution Records of Member Species of the Anopheles Gambiae Complex (identifications Up to May 1966). WHO/Mal/66.570; Chauvet (1969). Repartition et ecologie du complexe Anopheles gambiae a Madagascar. C…
Madagascar	Atsimo Andrefana	Toliara I	Maromiandra	-23.2721	43.7213	Google Earth	1952	1962	Adults, Larvae	IR, PSC, HBC, ABC, Bed net traps, Exit traps, LC	M		An pauliani	Grjebine A (1966). Faune de Madagascar XXII. Insectes Dipteres Culicidae Anophelinae. ORSTOM Paris, 487 pp.; assembly of previous survey data by Institute Pasteur & Others
Madagascar	Atsimo Andrefana	Toliara II	Ambohimahavelona	-23.446	43.8942	Google Earth	1952	1962	Adults, Larvae	IR, PSC, HBC, ABC, Bed net traps, Exit traps, LC	M			Grjebine A (1966). Faune de Madagascar XXII. Insectes Dipteres Culicidae Anophelinae. ORSTOM Paris, 487 pp.; assembly of previous survey data by Institute Pasteur & Others
Madagascar	Atsimo Andrefana	Toliara II	Ambolofotsy	-23.5351	43.8685	Google Earth	1952	1962	Adults, Larvae	IR, PSC, HBC, ABC, Bed net traps, Exit traps, LC	M			Grjebine A (1966). Faune de Madagascar XXII. Insectes Dipteres Culicidae Anophelinae. ORSTOM Paris, 487 pp.; assembly of previous survey data by Institute Pasteur & Others
Madagascar	Atsimo Atsinanana	Farafangana	Farafagana	-22.8166	47.8179	Google Earth	1952	1966	Adults, Larvae	IR, PSC, HBC, ABC, Bed net traps, Exit traps, LC	M, CBS		An maculipalpis, An grassei, An roubaudi	Grjebine A (1966). Faune de Madagascar XXII. Insectes Dipteres Culicidae Anophelinae. ORSTOM Paris, 487 pp.; assembly of previous survey data by Institute Pasteur & Others; Masson (1930). Note sur le fonctionnement du service antipaludique. Bulletin de la SociŽtŽ de Pathologie Exotique, 23: 138-148; Bernard PM (1954). Trois ans de lutte antipaludique a Madagascar. Bulletin de Madagascar, No 96, 3…
Madagascar	Atsimo Atsinanana	Farafangana	Iaborano	-22.6269	47.6403	Google Earth	1952	1962	Adults, Larvae	IR, PSC, HBC, ABC, Bed net traps, Exit traps, LC	M			Grjebine A (1966). Faune de Madagascar XXII. Insectes Dipteres Culicidae Anophelinae. ORSTOM Paris, 487 pp.; assembly of previous survey data by Institute Pasteur & Others
Madagascar	Atsimo Atsinanana	Farafangana	Tangainony	-22.6885	47.7421	Google Earth	1952	1962	Adults, Larvae	IR, PSC, HBC, ABC, Bed net traps, Exit traps, LC	M		An grassei	Grjebine A (1966). Faune de Madagascar XXII. Insectes Dipteres Culicidae Anophelinae. ORSTOM Paris, 487 pp.; assembly of previous survey data by Institute Pasteur & Others
Madagascar	Atsimo Atsinanana	Farafangana	Vohilava	-22.868	47.7793	Google Earth	1952	1962	Adults, Larvae	IR, PSC, HBC, ABC, Bed net traps, Exit traps, LC	M			Grjebine A (1966). Faune de Madagascar XXII. Insectes Dipteres Culicidae Anophelinae. ORSTOM Paris, 487 pp.; assembly of previous survey data by Institute Pasteur & Others
Madagascar	Atsimo Atsinanana	Farafangana	Vohimasy	-22.8221	47.7374	Google Earth	1952	1962	Adults, Larvae	IR, PSC, HBC, ABC, Bed net traps, Exit traps, LC	M			Grjebine A (1966). Faune de Madagascar XXII. Insectes Dipteres Culicidae Anophelinae. ORSTOM Paris, 487 pp.; assembly of previous survey data by Institute Pasteur & Others
Madagascar	Atsimo Atsinanana	Vangaindrano	Ambatobe	-23.2873	47.5934	Google Earth	1952	1962	Adults, Larvae	IR, PSC, HBC, ABC, Bed net traps, Exit traps, LC	M		An milloti, An cydippis	Grjebine A (1966). Faune de Madagascar XXII. Insectes Dipteres Culicidae Anophelinae. ORSTOM Paris, 487 pp.; assembly of previous survey data by Institute Pasteur & Others
Madagascar	Atsimo Atsinanana	Vangaindrano	Manambondro	-23.8	47.5446	Google Earth	1952	1962	Adults, Larvae	IR, PSC, HBC, ABC, Bed net traps, Exit traps, LC	M			Grjebine A (1966). Faune de Madagascar XXII. Insectes Dipteres Culicidae Anophelinae. ORSTOM Paris, 487 pp.; assembly of previous survey data by Institute Pasteur & Others
Madagascar	Atsimo Atsinanana	Vangaindrano	Sarahanonoy	-23.4599	47.6234	Google Earth	1952	1962	Adults, Larvae	IR, PSC, HBC, ABC, Bed net traps, Exit traps, LC	M		An grassei	Grjebine A (1966). Faune de Madagascar XXII. Insectes Dipteres Culicidae Anophelinae. ORSTOM Paris, 487 pp.; assembly of previous survey data by Institute Pasteur & Others
Madagascar	Atsimo Atsinanana	Vangaindrano	Vangaindrano	-23.3503	47.6043	Google Earth	1952	2014	Adults, Larvae	IR, PSC, HBC, ABC, Bed net traps, Exit traps, LC	M, CBS			Grjebine A (1966). Faune de Madagascar XXII. Insectes Dipteres Culicidae Anophelinae. ORSTOM Paris, 487 pp.; assembly of previous survey data by Institute Pasteur & Others; Bernard PM (1954). Trois ans de lutte antipaludique a Madagascar. Bulletin de Madagascar, No 96, 387-458; Chauvet (1969). Repartition et ecologie du complexe Anopheles gambiae a Madagascar. Cahier ORSTOM, 7: 235-275; Fornadel …
Madagascar	Atsinanana	Mahanoro	Ambatonampasina	-19.9342	48.3952	Google Earth	1952	1962	Adults, Larvae	IR, PSC, HBC, ABC, Bed net traps, Exit traps, LC	M		An milloti, An flavicosta	Grjebine A (1966). Faune de Madagascar XXII. Insectes Dipteres Culicidae Anophelinae. ORSTOM Paris, 487 pp.; assembly of previous survey data by Institute Pasteur & Others
Madagascar	Atsinanana	Mahanoro	Ambodiharina	-20.0173	48.7547	Google Earth	1952	1962	Adults, Larvae	IR, PSC, HBC, ABC, Bed net traps, Exit traps, LC	M		An grassei	Grjebine A (1966). Faune de Madagascar XXII. Insectes Dipteres Culicidae Anophelinae. ORSTOM Paris, 487 pp.; assembly of previous survey data by Institute Pasteur & Others
Madagascar	Atsinanana	Mahanoro	Ampitamalandy	-19.8359	48.4384	Google Earth	1952	1962	Adults, Larvae	IR, PSC, HBC, ABC, Bed net traps, Exit traps, LC	M			Grjebine A (1966). Faune de Madagascar XXII. Insectes Dipteres Culicidae Anophelinae. ORSTOM Paris, 487 pp.; assembly of previous survey data by Institute Pasteur & Others
Madagascar	Atsinanana	Mahanoro	Ampotsiambo	-19.9883	48.2594	Google Earth	1952	1962	Adults, Larvae	IR, PSC, HBC, ABC, Bed net traps, Exit traps, LC	M		An mascarensis, An flavicosta	Grjebine A (1966). Faune de Madagascar XXII. Insectes Dipteres Culicidae Anophelinae. ORSTOM Paris, 487 pp.; assembly of previous survey data by Institute Pasteur & Others
Madagascar	Atsinanana	Mahanoro	Antanjonambo	-19.7523	48.6534	Google Earth	1952	1962	Adults, Larvae	IR, PSC, HBC, ABC, Bed net traps, Exit traps, LC	M		An flavicosta	Grjebine A (1966). Faune de Madagascar XXII. Insectes Dipteres Culicidae Anophelinae. ORSTOM Paris, 487 pp.; assembly of previous survey data by Institute Pasteur & Others
Madagascar	Atsinanana	Mahanoro	Masomeloka	-20.2838	48.6248	Google Earth	1952	1962	Adults, Larvae	IR, PSC, HBC, ABC, Bed net traps, Exit traps, LC	M		An pauliani, An grassei	Grjebine A (1966). Faune de Madagascar XXII. Insectes Dipteres Culicidae Anophelinae. ORSTOM Paris, 487 pp.; assembly of previous survey data by Institute Pasteur & Others
Madagascar	Atsinanana	Mahanoro	Sahamanitra	-19.986	48.358	Google Earth	1952	1962	Adults, Larvae	IR, PSC, HBC, ABC, Bed net traps, Exit traps, LC	M		An flavicosta	Grjebine A (1966). Faune de Madagascar XXII. Insectes Dipteres Culicidae Anophelinae. ORSTOM Paris, 487 pp.; assembly of previous survey data by Institute Pasteur & Others
Madagascar	Atsinanana	Marolambo	Ambohimilanja	-19.931	47.9771	Google Earth	1952	1962	Adults, Larvae	IR, PSC, HBC, ABC, Bed net traps, Exit traps, LC	M		An ranci	Grjebine A (1966). Faune de Madagascar XXII. Insectes Dipteres Culicidae Anophelinae. ORSTOM Paris, 487 pp.; assembly of previous survey data by Institute Pasteur & Others
Madagascar	Atsinanana	Marolambo	Marolambo	-20.0508	48.1309	Google Earth	1952	1962	Adults, Larvae	IR, PSC, HBC, ABC, Bed net traps, Exit traps, LC	M		An cydippis, An milloti, An pauliani, An ranci	Grjebine A (1966). Faune de Madagascar XXII. Insectes Dipteres Culicidae Anophelinae. ORSTOM Paris, 487 pp.; assembly of previous survey data by Institute Pasteur & Others; Bernard PM (1954). Trois ans de lutte antipaludique a Madagascar. Bulletin de Madagascar, No 96, 387-458
Madagascar	Atsinanana	Marolambo	Sakalava	-19.8473	48.3364	Google Earth	1952	1962	Adults, Larvae	IR, PSC, HBC, ABC, Bed net traps, Exit traps, LC	M		An pauliani	Grjebine A (1966). Faune de Madagascar XXII. Insectes Dipteres Culicidae Anophelinae. ORSTOM Paris, 487 pp.; assembly of previous survey data by Institute Pasteur & Others
Madagascar	Atsinanana	Toamasina I	Antetezambaro	-18.0124	49.4018	Google Earth	1952	1962	Adults, Larvae	IR, PSC, HBC, ABC, Bed net traps, Exit traps, LC	M		An milloti, An flavicosta	Grjebine A (1966). Faune de Madagascar XXII. Insectes Dipteres Culicidae Anophelinae. ORSTOM Paris, 487 pp.; assembly of previous survey data by Institute Pasteur & Others
Madagascar	Atsinanana	Toamasina I	Toamanisa	-18.1513	49.3942	Google Earth	1952	1962	Adults, Larvae	IR, PSC, HBC, ABC, Bed net traps, Exit traps, LC	M		An cydippis, An grassei	Grjebine A (1966). Faune de Madagascar XXII. Insectes Dipteres Culicidae Anophelinae. ORSTOM Paris, 487 pp.; assembly of previous survey data by Institute Pasteur & Others
Madagascar	Atsinanana	Vatomandry	Ilaka	-19.5785	48.8003	Google Earth	1952	1962	Adults, Larvae	IR, PSC, HBC, ABC, Bed net traps, Exit traps, LC	M		An maculipalpis, An flavicosta	Grjebine A (1966). Faune de Madagascar XXII. Insectes Dipteres Culicidae Anophelinae. ORSTOM Paris, 487 pp.; assembly of previous survey data by Institute Pasteur & Others
Madagascar	Atsinanana	Vatomandry	Maintinandry	-19.4298	48.9319	Google Earth	1952	1962	Adults, Larvae	IR, PSC, HBC, ABC, Bed net traps, Exit traps, LC	M		An grassei	Grjebine A (1966). Faune de Madagascar XXII. Insectes Dipteres Culicidae Anophelinae. ORSTOM Paris, 487 pp.; assembly of previous survey data by Institute Pasteur & Others
Madagascar	Atsinanana	Vatomandry	Valomandry	-19.342	48.983	Encarta	1952	1953	Adults, Larvae	Unknown, LC	M		An cydippis, An grassei, An fuscicolor, An milloti	Bernard PM (1954). Trois ans de lutte antipaludique a Madagascar. Bulletin de Madagascar, No 96, 387-458.
Madagascar	Atsinanana	Vohibinany	Ambila Lemaitso	-18.8466	49.1471	Google Earth	1952	1962	Adults, Larvae	IR, PSC, HBC, ABC, Bed net traps, Exit traps, LC	M		An pauliani	Grjebine A (1966). Faune de Madagascar XXII. Insectes Dipteres Culicidae Anophelinae. ORSTOM Paris, 487 pp.; assembly of previous survey data by Institute Pasteur & Others
Madagascar	Atsinanana	Vohibinany	Ambodipolimosy	-18.6882	49.1026	Google Earth	1952	1962	Adults, Larvae	IR, PSC, HBC, ABC, Bed net traps, Exit traps, LC	M			Grjebine A (1966). Faune de Madagascar XXII. Insectes Dipteres Culicidae Anophelinae. ORSTOM Paris, 487 pp.; assembly of previous survey data by Institute Pasteur & Others
Madagascar	Atsinanana	Vohibinany	Ampitsahana	-19.0378	48.6818	Google Earth	1952	1962	Adults, Larvae	IR, PSC, HBC, ABC, Bed net traps, Exit traps, LC	M		An pauliani	Grjebine A (1966). Faune de Madagascar XXII. Insectes Dipteres Culicidae Anophelinae. ORSTOM Paris, 487 pp.; assembly of previous survey data by Institute Pasteur & Others
Madagascar	Atsinanana	Vohibinany	Andevoranto	-18.9544	49.1032	Google Earth	1952	1962	Adults, Larvae	IR, PSC, HBC, ABC, Bed net traps, Exit traps, LC	M			Grjebine A (1966). Faune de Madagascar XXII. Insectes Dipteres Culicidae Anophelinae. ORSTOM Paris, 487 pp.; assembly of previous survey data by Institute Pasteur & Others
Madagascar	Atsinanana	Vohibinany	Brickaville	-18.78	49	GPS	1952	2014	Adults, Larvae	IR, PSC, HBC, ABC, Bed net traps, Exit traps, LC	M, PCR		An cydippis, An pauliani, An maculipalpis, An grassei, An ranci, An fuscicolor	Grjebine A (1966). Faune de Madagascar XXII. Insectes Dipteres Culicidae Anophelinae. ORSTOM Paris, 487 pp.; assembly of previous survey data by Institute Pasteur & Others; Bernard PM (1954). Trois ans de lutte antipaludique a Madagascar. Bulletin de Madagascar, No 96, 387-458; Le Goff G, Leong Pock Tsy JM, Robert V (2006). Molecular characterization of the malaria vector Anopheles gambiae s.s. i…
Madagascar	Atsinanana	Vohibinany	Longoza	-18.4453	49.2494	Google Earth	1952	1962	Adults, Larvae	IR, PSC, HBC, ABC, Bed net traps, Exit traps, LC	M		An grassei	Grjebine A (1966). Faune de Madagascar XXII. Insectes Dipteres Culicidae Anophelinae. ORSTOM Paris, 487 pp.; assembly of previous survey data by Institute Pasteur & Others
Madagascar	Atsinanana	Vohibinany	Mahela	-18.9593	48.9866	Google Earth	1952	1962	Adults, Larvae	IR, PSC, HBC, ABC, Bed net traps, Exit traps, LC	M			Grjebine A (1966). Faune de Madagascar XXII. Insectes Dipteres Culicidae Anophelinae. ORSTOM Paris, 487 pp.; assembly of previous survey data by Institute Pasteur & Others
Madagascar	Betsiboka	Maevatanana	Andrioa	-17.5982	46.924	Google Earth	1952	1962	Adults, Larvae	IR, PSC, HBC, ABC, Bed net traps, Exit traps, LC	M			Grjebine A (1966). Faune de Madagascar XXII. Insectes Dipteres Culicidae Anophelinae. ORSTOM Paris, 487 pp.; assembly of previous survey data by Institute Pasteur & Others
Madagascar	Betsiboka	Maevatanana	Antanimbary	-17.1836	46.85	Google Earth	1952	1962	Adults, Larvae	IR, PSC, HBC, ABC, Bed net traps, Exit traps, LC	M		An pretoriensis	Grjebine A (1966). Faune de Madagascar XXII. Insectes Dipteres Culicidae Anophelinae. ORSTOM Paris, 487 pp.; assembly of previous survey data by Institute Pasteur & Others
Madagascar	Betsiboka	Maevatanana	Madiromirafy	-16.8421	46.8405	Google Earth	1952	1962	Adults, Larvae	IR, PSC, HBC, ABC, Bed net traps, Exit traps, LC	M		An maculipalpis	Grjebine A (1966). Faune de Madagascar XXII. Insectes Dipteres Culicidae Anophelinae. ORSTOM Paris, 487 pp.; assembly of previous survey data by Institute Pasteur & Others
Madagascar	Betsiboka	Maevatanana	Maevatanana	-16.9502	46.8331	Google Earth	1952	1962	Adults, Larvae	IR, PSC, HBC, ABC, Bed net traps, Exit traps, LC	M, Cross-mating		An pretoriensis, An cydippis, An maculipalpis	Grjebine A (1966). Faune de Madagascar XXII. Insectes Dipteres Culicidae Anophelinae. ORSTOM Paris, 487 pp.; assembly of previous survey data by Institute Pasteur & Others; Davidson G (1966). Distribution Records of Member Species of the Anopheles Gambiae Complex (identifications Up to May 1966). WHO/Mal/66.570; Chauvet (1969). Repartition et ecologie du complexe Anopheles gambiae a Madagascar. C…
Madagascar	Betsiboka	Maevatanana	Mahazoma	-17.1693	46.567	Google Earth	1952	1962	Adults, Larvae	IR, PSC, HBC, ABC, Bed net traps, Exit traps, LC	M		An pauliani	Grjebine A (1966). Faune de Madagascar XXII. Insectes Dipteres Culicidae Anophelinae. ORSTOM Paris, 487 pp.; assembly of previous survey data by Institute Pasteur & Others
Madagascar	Betsiboka	Maevatanana	Maroakanga	-17.2522	46.4864	Google Earth	1952	1962	Adults, Larvae	IR, PSC, HBC, ABC, Bed net traps, Exit traps, LC	M		An cydippis	Grjebine A (1966). Faune de Madagascar XXII. Insectes Dipteres Culicidae Anophelinae. ORSTOM Paris, 487 pp.; assembly of previous survey data by Institute Pasteur & Others
Madagascar	Betsiboka	Maevatanana	Tsiazonaloka	-17.447	46.2873	Google Earth	1952	1962	Adults, Larvae	IR, PSC, HBC, ABC, Bed net traps, Exit traps, LC	M			Grjebine A (1966). Faune de Madagascar XXII. Insectes Dipteres Culicidae Anophelinae. ORSTOM Paris, 487 pp.; assembly of previous survey data by Institute Pasteur & Others
Madagascar	Boeny	Ambatoboeny	Ambato Boina	-16.4756	46.7243	Google Earth	1952	2014	Adults, Larvae	IR, PSC, HBC, ABC, Bed net traps, Exit traps, LC	M, Cross-mating		An milloti, An maculipalpis	Grjebine A (1966). Faune de Madagascar XXII. Insectes Dipteres Culicidae Anophelinae. ORSTOM Paris, 487 pp.; assembly of previous survey data by Institute Pasteur & Others; Davidson G (1966). Distribution Records of Member Species of the Anopheles Gambiae Complex (identifications Up to May 1966). WHO/Mal/66.570; Chauvet (1969). Repartition et ecologie du complexe Anopheles gambiae a Madagascar. C…
Madagascar	Boeny	Ambatoboeny	Sitampiky	-16.6758	46.1083	Google Earth	1952	1962	Adults, Larvae	IR, PSC, HBC, ABC, Bed net traps, Exit traps, LC	M			Grjebine A (1966). Faune de Madagascar XXII. Insectes Dipteres Culicidae Anophelinae. ORSTOM Paris, 487 pp.; assembly of previous survey data by Institute Pasteur & Others
Madagascar	Boeny	Mahajanga II	Ambalakida	-15.7186	46.529	Google Earth	1952	1962	Adults, Larvae	IR, PSC, HBC, ABC, Bed net traps, Exit traps, LC	M		An pauliani, An pretoriensis, An tenebrosus	Grjebine A (1966). Faune de Madagascar XXII. Insectes Dipteres Culicidae Anophelinae. ORSTOM Paris, 487 pp.; assembly of previous survey data by Institute Pasteur & Others
Madagascar	Boeny	Mahajanga II	Besakoa	-15.6743	47.0601	Google Earth	1952	1962	Adults, Larvae	IR, PSC, HBC, ABC, Bed net traps, Exit traps, LC	M		An maculipalpis	Grjebine A (1966). Faune de Madagascar XXII. Insectes Dipteres Culicidae Anophelinae. ORSTOM Paris, 487 pp.; assembly of previous survey data by Institute Pasteur & Others
Madagascar	Boeny	Mahajanga II	Mahajanga	-15.721	46.306	Encarta	1952	2003	Adults, Larvae	IR, PSC, HBC, ABC, Bed net traps, Exit traps, LC	M, CBS, PCR		An pauliani	Grjebine A (1966). Faune de Madagascar XXII. Insectes Dipteres Culicidae Anophelinae. ORSTOM Paris, 487 pp.; assembly of previous survey data by Institute Pasteur & Others; Ralisoa OB (1996). Biogeographie du complex Anopheles gambiae de Madagascar, vecteur de paludisme. Biogeographie de Madagascar, 1996: 523-534; Ayala D, Le Goff G, Robert V, De Jong P, Takken W (2006). Population structure of t…
Madagascar	Boeny	Marovoay	Marovoay	-16.1119	46.6405	Google Earth	1952	2014	Adults, Larvae	IR, PSC, HBC, ABC, Bed net traps, Exit traps, LC	M, Cross-mating		An pauliani	Grjebine A (1966). Faune de Madagascar XXII. Insectes Dipteres Culicidae Anophelinae. ORSTOM Paris, 487 pp.; assembly of previous survey data by Institute Pasteur & Others; Davidson G (1966). Distribution Records of Member Species of the Anopheles Gambiae Complex (identifications Up to May 1966). WHO/Mal/66.570; Fornadel C & Norris L (2015). PresidentÕs Malaria Initiative Country Insecticide Susc…
Madagascar	Boeny	Marovoay	Tsararano	-16.1833	46.6667	GPS	1952	2000	Adults, Larvae	Exit traps, HBC, CDC light traps, PSC, IR, HBC, ABC, Bed net traps, LC	M, PCR		An flavicosta, An pauliani, An pretoriensis, An cydippis	Grjebine A (1966). Faune de Madagascar XXII. Insectes Dipteres Culicidae Anophelinae. ORSTOM Paris, 487 pp.; assembly of previous survey data by Institute Pasteur & Others; Duchemin JB, Pock Tsy JML, Rabarison P, Roux J, Coluzzi M, Constatini C (2001). Zoophily of Anopheles arabiensis and An. Gambiae in Madagascar demonstrated by odour-baited entry traps. Medical & Veterinary Entomology, 15: 50-5…
Madagascar	Boeny	Mitsinjo	Bekipay	-16.2536	46.1261	Google Earth	1952	1962	Adults, Larvae	IR, PSC, HBC, ABC, Bed net traps, Exit traps, LC	M			Grjebine A (1966). Faune de Madagascar XXII. Insectes Dipteres Culicidae Anophelinae. ORSTOM Paris, 487 pp.; assembly of previous survey data by Institute Pasteur & Others
Madagascar	Boeny	Soalala	Amboraka	-16.2002	45.2996	Google Earth	1952	1962	Adults, Larvae	IR, PSC, HBC, ABC, Bed net traps, Exit traps, LC	M			Grjebine A (1966). Faune de Madagascar XXII. Insectes Dipteres Culicidae Anophelinae. ORSTOM Paris, 487 pp.; assembly of previous survey data by Institute Pasteur & Others
Madagascar	Boeny	Soalala	Andranomavo	-16.5776	45.5632	Google Earth	1952	1962	Adults, Larvae	IR, PSC, HBC, ABC, Bed net traps, Exit traps, LC	M		An pauliani	Grjebine A (1966). Faune de Madagascar XXII. Insectes Dipteres Culicidae Anophelinae. ORSTOM Paris, 487 pp.; assembly of previous survey data by Institute Pasteur & Others
Madagascar	Bongolava	Fenoarivobe	Ambohipiaonana	-18.5869	46.9545	Google Earth	1952	1962	Adults, Larvae	IR, PSC, HBC, ABC, Bed net traps, Exit traps, LC	M			Grjebine A (1966). Faune de Madagascar XXII. Insectes Dipteres Culicidae Anophelinae. ORSTOM Paris, 487 pp.; assembly of previous survey data by Institute Pasteur & Others
Madagascar	Bongolava	Fenoarivobe	Firavahana	-18.6277	46.8832	Google Earth	1952	1962	Adults, Larvae	IR, PSC, HBC, ABC, Bed net traps, Exit traps, LC	M			Grjebine A (1966). Faune de Madagascar XXII. Insectes Dipteres Culicidae Anophelinae. ORSTOM Paris, 487 pp.; assembly of previous survey data by Institute Pasteur & Others
Madagascar	Bongolava	Tsiroanomandidy	Ambalabararata	-18.7407	46.1145	Google Earth	1952	1962	Adults, Larvae	IR, PSC, HBC, ABC, Bed net traps, Exit traps, LC	M			Grjebine A (1966). Faune de Madagascar XXII. Insectes Dipteres Culicidae Anophelinae. ORSTOM Paris, 487 pp.; assembly of previous survey data by Institute Pasteur & Others
Madagascar	Bongolava	Tsiroanomandidy	Ambararatabe	-18.9907	46.1909	Google Earth	1952	1962	Adults, Larvae	IR, PSC, HBC, ABC, Bed net traps, Exit traps, LC	M		An milloti	Grjebine A (1966). Faune de Madagascar XXII. Insectes Dipteres Culicidae Anophelinae. ORSTOM Paris, 487 pp.; assembly of previous survey data by Institute Pasteur & Others
Madagascar	Bongolava	Tsiroanomandidy	Ambohimarina	-18.9517	46.265	Google Earth	1952	1962	Adults, Larvae	IR, PSC, HBC, ABC, Bed net traps, Exit traps, LC	M		An flavicosta	Grjebine A (1966). Faune de Madagascar XXII. Insectes Dipteres Culicidae Anophelinae. ORSTOM Paris, 487 pp.; assembly of previous survey data by Institute Pasteur & Others
Madagascar	Bongolava	Tsiroanomandidy	Andranomadio	-18.8326	46.0729	Google Earth	1952	1962	Adults, Larvae	IR, PSC, HBC, ABC, Bed net traps, Exit traps, LC	M			Grjebine A (1966). Faune de Madagascar XXII. Insectes Dipteres Culicidae Anophelinae. ORSTOM Paris, 487 pp.; assembly of previous survey data by Institute Pasteur & Others
Madagascar	Bongolava	Tsiroanomandidy	Antaniditra	-18.8935	46.1525	Google Earth	1952	1962	Adults, Larvae	IR, PSC, HBC, ABC, Bed net traps, Exit traps, LC	M		An maculipalpis	Grjebine A (1966). Faune de Madagascar XXII. Insectes Dipteres Culicidae Anophelinae. ORSTOM Paris, 487 pp.; assembly of previous survey data by Institute Pasteur & Others
Madagascar	Bongolava	Tsiroanomandidy	Manjakampo	-19.0506	46.3776	Google Earth	1952	1962	Adults, Larvae	IR, PSC, HBC, ABC, Bed net traps, Exit traps, LC	M		An cydippis, An maculipalpis, An flavicosta	Grjebine A (1966). Faune de Madagascar XXII. Insectes Dipteres Culicidae Anophelinae. ORSTOM Paris, 487 pp.; assembly of previous survey data by Institute Pasteur & Others
Madagascar	Bongolava	Tsiroanomandidy	Saka	-19.0024	46.4651	Google Earth	1952	1962	Adults, Larvae	IR, PSC, HBC, ABC, Bed net traps, Exit traps, LC	M			Grjebine A (1966). Faune de Madagascar XXII. Insectes Dipteres Culicidae Anophelinae. ORSTOM Paris, 487 pp.; assembly of previous survey data by Institute Pasteur & Others
Madagascar	Bongolava	Tsiroanomandidy	Soarano	-18.6089	46.2369	Google Earth	1952	1962	Adults, Larvae	IR, PSC, HBC, ABC, Bed net traps, Exit traps, LC	M		An maculipalpis	Grjebine A (1966). Faune de Madagascar XXII. Insectes Dipteres Culicidae Anophelinae. ORSTOM Paris, 487 pp.; assembly of previous survey data by Institute Pasteur & Others
Madagascar	Bongolava	Tsiroanomandidy	Tsiroanomandidy	-18.7694	46.049	Google Earth	1952	2014	Adults, Larvae	CDC light traps, ABC, IR, PSC, HBC, Bed net traps, Exit traps, LC	M, Cross-mating		An pretoriensis, An maculipalpis	Grjebine A (1966). Faune de Madagascar XXII. Insectes Dipteres Culicidae Anophelinae. ORSTOM Paris, 487 pp.; assembly of previous survey data by Institute Pasteur & Others; Duong NV & Petridis J (1960). Rapport sur l'enquete entomologique effectue sur le Haut Plateau de Madagascar, Fevrier-Juin 1960; Davidson G (1966). Distribution Records of Member Species of the Anopheles Gambiae Complex (ident…
Madagascar	Diana	Ambanja	Ambanja	-13.672	48.4358	Google Earth	1952	2014	Adults, Larvae	IR, PSC, HBC, ABC, Bed net traps, Exit traps, LC	M, CBS		An milloti, An maculipalpis	Grjebine A (1966). Faune de Madagascar XXII. Insectes Dipteres Culicidae Anophelinae. ORSTOM Paris, 487 pp.; assembly of previous survey data by Institute Pasteur & Others; Ralisoa OB (1996). Biogeographie du complex Anopheles gambiae de Madagascar, vecteur de paludisme. Biogeographie de Madagascar, 1996: 523-534; Chauvet (1969). Repartition et ecologie du complexe Anopheles gambiae a Madagascar.…
Madagascar	Diana	Ambanja	Anorotsangana	-13.9078	47.9322	Google Earth	1952	1962	Adults, Larvae	IR, PSC, HBC, ABC, Bed net traps, Exit traps, LC	M		An pauliani	Grjebine A (1966). Faune de Madagascar XXII. Insectes Dipteres Culicidae Anophelinae. ORSTOM Paris, 487 pp.; assembly of previous survey data by Institute Pasteur & Others
Madagascar	Diana	Ambanja	Antsirabe 3	-13.8737	48.1976	Google Earth	1952	1962	Adults, Larvae	IR, PSC, HBC, ABC, Bed net traps, Exit traps, LC	M		An pauliani, An milloti, An cydippis	Grjebine A (1966). Faune de Madagascar XXII. Insectes Dipteres Culicidae Anophelinae. ORSTOM Paris, 487 pp.; assembly of previous survey data by Institute Pasteur & Others
Madagascar	Diana	Ambilobe	Ambilobe	-13.1963	49.0502	Google Earth	1952	2014	Adults, Larvae	IR, PSC, HBC, ABC, Bed net traps, Exit traps, LC	M, CBS		An pauliani, An pretoriensis	Grjebine A (1966). Faune de Madagascar XXII. Insectes Dipteres Culicidae Anophelinae. ORSTOM Paris, 487 pp.; assembly of previous survey data by Institute Pasteur & Others; Chauvet (1969). Repartition et ecologie du complexe Anopheles gambiae a Madagascar. Cahier ORSTOM, 7: 235-275; Fornadel C & Norris L (2015). PresidentÕs Malaria Initiative Country Insecticide Susceptibility Summaries. USAID, A…
Madagascar	Diana	Ambilobe	Beramanja	-13.3426	48.876	Google Earth	1952	1962	Adults, Larvae	IR, PSC, HBC, ABC, Bed net traps, Exit traps, LC	M		An pauliani	Grjebine A (1966). Faune de Madagascar XXII. Insectes Dipteres Culicidae Anophelinae. ORSTOM Paris, 487 pp.; assembly of previous survey data by Institute Pasteur & Others
Madagascar	Diana	Antsiranana I	Amoronjia- Orangea	-12.241	49.3555	Google Earth	1952	1962	Adults, Larvae	IR, PSC, HBC, ABC, Bed net traps, Exit traps, LC	M		An maculipalpis	Grjebine A (1966). Faune de Madagascar XXII. Insectes Dipteres Culicidae Anophelinae. ORSTOM Paris, 487 pp.; assembly of previous survey data by Institute Pasteur & Others
Madagascar	Diana	Antsiranana I	Andasoa	-12.3029	49.3567	Google Earth	1952	1962	Adults, Larvae	IR, PSC, HBC, ABC, Bed net traps, Exit traps, LC	M		An pauliani, An cydippis, An maculipalpis, An flavicosta	Grjebine A (1966). Faune de Madagascar XXII. Insectes Dipteres Culicidae Anophelinae. ORSTOM Paris, 487 pp.; assembly of previous survey data by Institute Pasteur & Others
Madagascar	Diana	Antsiranana I	Antisiranana	-12.3166	49.2952	Google Earth	1952	1962	Adults, Larvae	IR, PSC, HBC, ABC, Bed net traps, Exit traps, LC	M		An pauliani, An pretoriensis, An milloti, An cydippis, An maculipalpis, An flavicosta	Grjebine A (1966). Faune de Madagascar XXII. Insectes Dipteres Culicidae Anophelinae. ORSTOM Paris, 487 pp.; assembly of previous survey data by Institute Pasteur & Others
Madagascar	Diana	Antsiranana II	Anjiabe	-12.1098	49.3197	Google Earth	1952	1962	Adults, Larvae	IR, PSC, HBC, ABC, Bed net traps, Exit traps, LC	M			Grjebine A (1966). Faune de Madagascar XXII. Insectes Dipteres Culicidae Anophelinae. ORSTOM Paris, 487 pp.; assembly of previous survey data by Institute Pasteur & Others
Madagascar	Diana	Antsiranana II	Ankorefo	-12.4422	49.1089	Google Earth	1952	1962	Adults, Larvae	IR, PSC, HBC, ABC, Bed net traps, Exit traps, LC	M		An pauliani, An maculipalpis	Grjebine A (1966). Faune de Madagascar XXII. Insectes Dipteres Culicidae Anophelinae. ORSTOM Paris, 487 pp.; assembly of previous survey data by Institute Pasteur & Others
Madagascar	Diana	Antsiranana II	Antsisikala	-12.163	49.2202	Google Earth	1952	1962	Adults, Larvae	IR, PSC, HBC, ABC, Bed net traps, Exit traps, LC	M		An radama	Grjebine A (1966). Faune de Madagascar XXII. Insectes Dipteres Culicidae Anophelinae. ORSTOM Paris, 487 pp.; assembly of previous survey data by Institute Pasteur & Others
Madagascar	Diana	Nosy Be	HellVille	-13.4018	48.2702	Google Earth	1952	1962	Adults, Larvae	IR, PSC, HBC, ABC, Bed net traps, Exit traps, LC	M		An pauliani, An fuscicolor, An pretoriensis, An milloti, An maculipalpis, An flavicosta, An radama	Grjebine A (1966). Faune de Madagascar XXII. Insectes Dipteres Culicidae Anophelinae. ORSTOM Paris, 487 pp.; assembly of previous survey data by Institute Pasteur & Others
Madagascar	Haute Matsiatra	Ambalavao	Ambalavao	-21.8311	46.9388	Google Earth	1952	1998	Adults, Larvae	IR, PSC, HBC, ABC, Bed net traps, Exit traps, LC	M, Unknown		An maculipalpis, An flavicosta, An tenebrosus	Grjebine A (1966). Faune de Madagascar XXII. Insectes Dipteres Culicidae Anophelinae. ORSTOM Paris, 487 pp.; assembly of previous survey data by Institute Pasteur & Others; Bernard PM (1954). Trois ans de lutte antipaludique a Madagascar. Bulletin de Madagascar, No 96, 387-458; Brutus L, Le Goff G, Rasoloniaina LG, Rajaonarivelo V, Raveloson A, Cot M (2001). Lutte contre le paludisme dans le moye…
Madagascar	Haute Matsiatra	Ambalavao	Isoaninana	-21.8088	46.9805	Google Earth	1952	1962	Adults, Larvae	IR, PSC, HBC, ABC, Bed net traps, Exit traps, LC	M		An maculipalpis, An flavicosta	Grjebine A (1966). Faune de Madagascar XXII. Insectes Dipteres Culicidae Anophelinae. ORSTOM Paris, 487 pp.; assembly of previous survey data by Institute Pasteur & Others
Madagascar	Haute Matsiatra	Ambalavao	Mahazony	-21.9811	47.0247	Google Earth	1952	1962	Adults, Larvae	IR, PSC, HBC, ABC, Bed net traps, Exit traps, LC	M			Grjebine A (1966). Faune de Madagascar XXII. Insectes Dipteres Culicidae Anophelinae. ORSTOM Paris, 487 pp.; assembly of previous survey data by Institute Pasteur & Others
Madagascar	Haute Matsiatra	Ambalavao	Miliatsara	-21.9552	47.2834	Google Earth	1952	1962	Adults, Larvae	IR, PSC, HBC, ABC, Bed net traps, Exit traps, LC	M			Grjebine A (1966). Faune de Madagascar XXII. Insectes Dipteres Culicidae Anophelinae. ORSTOM Paris, 487 pp.; assembly of previous survey data by Institute Pasteur & Others
Madagascar	Haute Matsiatra	Ambalavao	Sendrisoa	-22.0035	46.9536	Google Earth	1952	1962	Adults, Larvae	IR, PSC, HBC, ABC, Bed net traps, Exit traps, LC	M			Grjebine A (1966). Faune de Madagascar XXII. Insectes Dipteres Culicidae Anophelinae. ORSTOM Paris, 487 pp.; assembly of previous survey data by Institute Pasteur & Others
Madagascar	Haute Matsiatra	Ambalavao	Soanataondroy	-22.0876	47.063	Google Earth	1952	1962	Adults, Larvae	IR, PSC, HBC, ABC, Bed net traps, Exit traps, LC	M			Grjebine A (1966). Faune de Madagascar XXII. Insectes Dipteres Culicidae Anophelinae. ORSTOM Paris, 487 pp.; assembly of previous survey data by Institute Pasteur & Others
Madagascar	Haute Matsiatra	Ambalavao	Tambohobe	-21.9157	47.0558	Google Earth	1952	1962	Adults, Larvae	IR, PSC, HBC, ABC, Bed net traps, Exit traps, LC	M		An maculipalpis	Grjebine A (1966). Faune de Madagascar XXII. Insectes Dipteres Culicidae Anophelinae. ORSTOM Paris, 487 pp.; assembly of previous survey data by Institute Pasteur & Others
Madagascar	Haute Matsiatra	Fianarantsoa II	Ambabo	-21.8313	47.2191	Google Earth	1952	1962	Adults, Larvae	IR, PSC, HBC, ABC, Bed net traps, Exit traps, LC	M			Grjebine A (1966). Faune de Madagascar XXII. Insectes Dipteres Culicidae Anophelinae. ORSTOM Paris, 487 pp.; assembly of previous survey data by Institute Pasteur & Others
Madagascar	Haute Matsiatra	Fianarantsoa II	Ambalahazo	-21.781	47.1173	Google Earth	1952	1962	Adults, Larvae	IR, PSC, HBC, ABC, Bed net traps, Exit traps, LC	M			Grjebine A (1966). Faune de Madagascar XXII. Insectes Dipteres Culicidae Anophelinae. ORSTOM Paris, 487 pp.; assembly of previous survey data by Institute Pasteur & Others
Madagascar	Haute Matsiatra	Fianarantsoa II	Ambalavao Nord	-21.7754	47.0587	Google Earth	1952	1962	Adults, Larvae	IR, PSC, HBC, ABC, Bed net traps, Exit traps, LC	M			Grjebine A (1966). Faune de Madagascar XXII. Insectes Dipteres Culicidae Anophelinae. ORSTOM Paris, 487 pp.; assembly of previous survey data by Institute Pasteur & Others
Madagascar	Haute Matsiatra	Fianarantsoa II	Ambavaroka	-21.7028	47.3337	Google Earth	1952	1962	Adults, Larvae	IR, PSC, HBC, ABC, Bed net traps, Exit traps, LC	M		An flavicosta	Grjebine A (1966). Faune de Madagascar XXII. Insectes Dipteres Culicidae Anophelinae. ORSTOM Paris, 487 pp.; assembly of previous survey data by Institute Pasteur & Others
Madagascar	Haute Matsiatra	Fianarantsoa II	Ambodivohitra	-21.7488	47.3496	Google Earth	1952	1962	Adults, Larvae	IR, PSC, HBC, ABC, Bed net traps, Exit traps, LC	M		An flavicosta	Grjebine A (1966). Faune de Madagascar XXII. Insectes Dipteres Culicidae Anophelinae. ORSTOM Paris, 487 pp.; assembly of previous survey data by Institute Pasteur & Others
Madagascar	Ihorombe	Ihosy	Ihivoka	-22.4554	46.1252	Google Earth	1952	1962	Adults, Larvae	IR, PSC, HBC, ABC, Bed net traps, Exit traps, LC	M		An cydippis, An maculipalpis, An flavicosta	Grjebine A (1966). Faune de Madagascar XXII. Insectes Dipteres Culicidae Anophelinae. ORSTOM Paris, 487 pp.; assembly of previous survey data by Institute Pasteur & Others
Madagascar	Ihorombe	Ihosy	Mangona	-22.575	45.992	Google Earth	1952	1962	Adults, Larvae	IR, PSC, HBC, ABC, Bed net traps, Exit traps, LC	M		An maculipalpis, An flavicosta	Grjebine A (1966). Faune de Madagascar XXII. Insectes Dipteres Culicidae Anophelinae. ORSTOM Paris, 487 pp.; assembly of previous survey data by Institute Pasteur & Others
Madagascar	Ihorombe	Ihosy	Zazafotsy	-22.2	46.36	GPS	1952	1999	Adults, Larvae	IR, PSC, HBC, ABC, Bed net traps, Exit traps, LC	M, PCR		An maculipalpis, An flavicosta, An pauliani, An pretoriensis, An cydippis	Grjebine A (1966). Faune de Madagascar XXII. Insectes Dipteres Culicidae Anophelinae. ORSTOM Paris, 487 pp.; assembly of previous survey data by Institute Pasteur & Others; Duchemin JB, Pock Tsy JML, Rabarison P, Roux J, Coluzzi M, Constatini C (2001). Zoophily of Anopheles arabiensis and An. Gambiae in Madagascar demonstrated by odour-baited entry traps. Medical & Veterinary Entomology, 15: 50-5…
Madagascar	Ihorombe	Ivohibe	Antambohobe	-22.3118	46.7757	Google Earth	1952	1962	Adults, Larvae	IR, PSC, HBC, ABC, Bed net traps, Exit traps, LC	M			Grjebine A (1966). Faune de Madagascar XXII. Insectes Dipteres Culicidae Anophelinae. ORSTOM Paris, 487 pp.; assembly of previous survey data by Institute Pasteur & Others
Madagascar	Ihorombe	Ivohibe	Bekofafa	-22.2906	46.8382	Google Earth	1952	1962	Adults, Larvae	IR, PSC, HBC, ABC, Bed net traps, Exit traps, LC	M			Grjebine A (1966). Faune de Madagascar XXII. Insectes Dipteres Culicidae Anophelinae. ORSTOM Paris, 487 pp.; assembly of previous survey data by Institute Pasteur & Others
Madagascar	Ihorombe	Ivohibe	Ivohibe	-22.4824	46.8883	Google Earth	1952	1962	Adults, Larvae	IR, PSC, HBC, ABC, Bed net traps, Exit traps, LC	M			Grjebine A (1966). Faune de Madagascar XXII. Insectes Dipteres Culicidae Anophelinae. ORSTOM Paris, 487 pp.; assembly of previous survey data by Institute Pasteur & Others
Madagascar	Ihorombe	Ivohibe	Ivongo	-22.5004	47.0332	Google Earth	1952	1962	Adults, Larvae	IR, PSC, HBC, ABC, Bed net traps, Exit traps, LC	M			Grjebine A (1966). Faune de Madagascar XXII. Insectes Dipteres Culicidae Anophelinae. ORSTOM Paris, 487 pp.; assembly of previous survey data by Institute Pasteur & Others
Madagascar	Itasy	Arivonimamo	Avironimamo	-19.0155	47.1825	Google Earth	1952	1962	Adults, Larvae	IR, PSC, HBC, ABC, Bed net traps, Exit traps, LC	M			Grjebine A (1966). Faune de Madagascar XXII. Insectes Dipteres Culicidae Anophelinae. ORSTOM Paris, 487 pp.; assembly of previous survey data by Institute Pasteur & Others; Bernard PM (1954). Trois ans de lutte antipaludique a Madagascar. Bulletin de Madagascar, No 96, 387-458
Madagascar	Itasy	Arivonimamo	Manalalondo	-19.2597	47.115	Google Earth	1952	1962	Adults, Larvae	IR, PSC, HBC, ABC, Bed net traps, Exit traps, LC	M		An cydippis	Grjebine A (1966). Faune de Madagascar XXII. Insectes Dipteres Culicidae Anophelinae. ORSTOM Paris, 487 pp.; assembly of previous survey data by Institute Pasteur & Others
Madagascar	Itasy	Miarinarivo	Ampefy	-19.043	46.734	Google Earth	1952	1962	Adults, Larvae	IR, PSC, HBC, ABC, Bed net traps, Exit traps, LC	M		An maculipalpis	Grjebine A (1966). Faune de Madagascar XXII. Insectes Dipteres Culicidae Anophelinae. ORSTOM Paris, 487 pp.; assembly of previous survey data by Institute Pasteur & Others
Madagascar	Itasy	Miarinarivo	Analavory	-18.9718	46.7173	Google Earth	1952	1962	Adults, Larvae	IR, PSC, HBC, ABC, Bed net traps, Exit traps, LC	M		An maculipalpis	Grjebine A (1966). Faune de Madagascar XXII. Insectes Dipteres Culicidae Anophelinae. ORSTOM Paris, 487 pp.; assembly of previous survey data by Institute Pasteur & Others
Madagascar	Itasy	Miarinarivo	Tsiroanomandidy	-18.772	46.647	Encarta	1952	1953	Adults, Larvae	Unknown, LC	M		An maculipalpis, An cydippis, An fuscicolor	Bernard PM (1954). Trois ans de lutte antipaludique a Madagascar. Bulletin de Madagascar, No 96, 387-458.
Madagascar	Itasy	Soavinandriana	Soavinandriana	-19.179	46.738	Encarta	1952	2014	Adults, Larvae	IR, LC	M		An maculipalpis	Bernard PM (1954). Trois ans de lutte antipaludique a Madagascar. Bulletin de Madagascar, No 96, 387-458; Fornadel C & Norris L (2015). PresidentÕs Malaria Initiative Country Insecticide Susceptibility Summaries. USAID, April 2015
Madagascar	Melaky	Antsalova	Antsalova	-18.6773	44.6231	Google Earth	1952	1968	Adults, Larvae	IR, PSC, HBC, ABC, Bed net traps, Exit traps, LC	M, CBS		An pauliani, An milloti	Grjebine A (1966). Faune de Madagascar XXII. Insectes Dipteres Culicidae Anophelinae. ORSTOM Paris, 487 pp.; assembly of previous survey data by Institute Pasteur & Others; Bernard PM (1954). Trois ans de lutte antipaludique a Madagascar. Bulletin de Madagascar, No 96, 387-458; Chauvet (1969). Repartition et ecologie du complexe Anopheles gambiae a Madagascar. Cahier ORSTOM, 7: 235-275
Madagascar	Melaky	Besalampy	Androtsy	-16.7849	44.5855	Google Earth	1952	1962	Adults, Larvae	IR, PSC, HBC, ABC, Bed net traps, Exit traps, LC	M		An maculipalpis	Grjebine A (1966). Faune de Madagascar XXII. Insectes Dipteres Culicidae Anophelinae. ORSTOM Paris, 487 pp.; assembly of previous survey data by Institute Pasteur & Others
Madagascar	Melaky	Maintirano	Ankifafa	-18.269	44.3882	Google Earth	1952	1962	Adults, Larvae	IR, PSC, HBC, ABC, Bed net traps, Exit traps, LC	M			Grjebine A (1966). Faune de Madagascar XXII. Insectes Dipteres Culicidae Anophelinae. ORSTOM Paris, 487 pp.; assembly of previous survey data by Institute Pasteur & Others
Madagascar	Melaky	Maintirano	Belitsaka	-17.9783	44.4317	Google Earth	1952	1962	Adults, Larvae	IR, PSC, HBC, ABC, Bed net traps, Exit traps, LC	M			Grjebine A (1966). Faune de Madagascar XXII. Insectes Dipteres Culicidae Anophelinae. ORSTOM Paris, 487 pp.; assembly of previous survey data by Institute Pasteur & Others
Madagascar	Melaky	Maintirano	Betanantanana	-18.1741	44.1417	Google Earth	1952	1962	Adults, Larvae	IR, PSC, HBC, ABC, Bed net traps, Exit traps, LC	M		An pauliani	Grjebine A (1966). Faune de Madagascar XXII. Insectes Dipteres Culicidae Anophelinae. ORSTOM Paris, 487 pp.; assembly of previous survey data by Institute Pasteur & Others
Madagascar	Melaky	Maintirano	Maintirano	-18.064	44.026	Encarta	1952	1968	Adults, Larvae	IR, PSC, HBC, ABC, Bed net traps, Exit traps, LC	M, CBS		An pauliani, An fuscicolor	Grjebine A (1966). Faune de Madagascar XXII. Insectes Dipteres Culicidae Anophelinae. ORSTOM Paris, 487 pp.; assembly of previous survey data by Institute Pasteur & Others; Bernard PM (1954). Trois ans de lutte antipaludique a Madagascar. Bulletin de Madagascar, No 96, 387-458; Chauvet (1969). Repartition et ecologie du complexe Anopheles gambiae a Madagascar. Cahier ORSTOM, 7: 235-275
Madagascar	Melaky	Morafenobe	Morafenobe	-17.82	44.917	Encarta	1952	1968	Adults, Larvae	Unknown, LC	M, CBS		An pauliani, An grassei, An pretoriensis	Bernard PM (1954). Trois ans de lutte antipaludique a Madagascar. Bulletin de Madagascar, No 96, 387-458; Chauvet (1969). Repartition et ecologie du complexe Anopheles gambiae a Madagascar. Cahier ORSTOM, 7: 235-275
Madagascar	Menabe	Belon'i Tsiribihina	Belo-sur-Tsiribihina	-19.7	44.543	Encarta	1952	1967	Adults, Larvae	IR, PSC, HBC, ABC, Bed net traps, Exit traps, LC	M, CBS		An cydippis	Grjebine A (1966). Faune de Madagascar XXII. Insectes Dipteres Culicidae Anophelinae. ORSTOM Paris, 487 pp.; assembly of previous survey data by Institute Pasteur & Others; Bernard PM (1954). Trois ans de lutte antipaludique a Madagascar. Bulletin de Madagascar, No 96, 387-458; Chauvet (1969). Repartition et ecologie du complexe Anopheles gambiae a Madagascar. Cahier ORSTOM, 7: 235-275
Madagascar	Menabe	Belon'i Tsiribihina	Masoarivo	-19.6557	44.7337	Google Earth	1952	2013	Adults, Larvae	IR, PSC, HBC, ABC, Bed net traps, Exit traps, LC	M, PCR		An maculipalpis, An pauliani	Grjebine A (1966). Faune de Madagascar XXII. Insectes Dipteres Culicidae Anophelinae. ORSTOM Paris, 487 pp.; assembly of previous survey data by Institute Pasteur & Others; Boyer S, Tantely ML, Randriamaherijaona S, Andrianaivolambo L, Cardinale E (2014). Mosquitoes sampling strategy for studying West Nile Virus Vectors in Madagascar : abundance, distribution and methods of catching in high risk …
Madagascar	Menabe	Mahabo	Mandabe	-21.0514	44.935	Google Earth	1952	1967	Adults, Larvae	IR, PSC, HBC, ABC, Bed net traps, Exit traps, LC	M, CBS		An pauliani, An pretoriensis	Grjebine A (1966). Faune de Madagascar XXII. Insectes Dipteres Culicidae Anophelinae. ORSTOM Paris, 487 pp.; assembly of previous survey data by Institute Pasteur & Others; Chauvet (1969). Repartition et ecologie du complexe Anopheles gambiae a Madagascar. Cahier ORSTOM, 7: 235-275
Madagascar	Menabe	Manja	Andranopasy	-21.3228	43.5995	Google Earth	1952	1962	Adults, Larvae	IR, PSC, HBC, ABC, Bed net traps, Exit traps, LC	M			Grjebine A (1966). Faune de Madagascar XXII. Insectes Dipteres Culicidae Anophelinae. ORSTOM Paris, 487 pp.; assembly of previous survey data by Institute Pasteur & Others
Madagascar	Menabe	Manja	Antanimainty	-21.4073	44.3827	Google Earth	1952	1962	Adults, Larvae	IR, PSC, HBC, ABC, Bed net traps, Exit traps, LC	M			Grjebine A (1966). Faune de Madagascar XXII. Insectes Dipteres Culicidae Anophelinae. ORSTOM Paris, 487 pp.; assembly of previous survey data by Institute Pasteur & Others
Madagascar	Menabe	Manja	Beharona	-21.5222	44.3036	Google Earth	1952	1962	Adults, Larvae	IR, PSC, HBC, ABC, Bed net traps, Exit traps, LC	M		An pretoriensis	Grjebine A (1966). Faune de Madagascar XXII. Insectes Dipteres Culicidae Anophelinae. ORSTOM Paris, 487 pp.; assembly of previous survey data by Institute Pasteur & Others
Madagascar	Menabe	Miandrivazo	Adabozato	-19.7264	45.3629	Google Earth	1952	1962	Adults, Larvae	IR, PSC, HBC, ABC, Bed net traps, Exit traps, LC	M			Grjebine A (1966). Faune de Madagascar XXII. Insectes Dipteres Culicidae Anophelinae. ORSTOM Paris, 487 pp.; assembly of previous survey data by Institute Pasteur & Others
Madagascar	Menabe	Miandrivazo	Anosimena	-19.6717	45.4008	Google Earth	1952	1962	Adults, Larvae	IR, PSC, HBC, ABC, Bed net traps, Exit traps, LC	M			Grjebine A (1966). Faune de Madagascar XXII. Insectes Dipteres Culicidae Anophelinae. ORSTOM Paris, 487 pp.; assembly of previous survey data by Institute Pasteur & Others
Madagascar	Menabe	Miandrivazo	Miandrivazo	-19.53	45.455	Encarta	1952	2000	Adults, Larvae	IR, PSC, HBC, ABC, Bed net traps, Exit traps, LC	M, Cross-mating, CBS, PCR		An pauliani, An fuscicolor, An pretoriensis, An flavicosta	Grjebine A (1966). Faune de Madagascar XXII. Insectes Dipteres Culicidae Anophelinae. ORSTOM Paris, 487 pp.; assembly of previous survey data by Institute Pasteur & Others;Bernard PM (1954). Trois ans de lutte antipaludique a Madagascar. Bulletin de Madagascar, No 96, 387-458; Coz J, Grjebine A, Hamon J (1960). Anopheles flavicosta Edwards, 1911 de Madagascar et d'Afrique. Bulletin de la SociŽtŽ …
Madagascar	Menabe	Morondava	Morondava	-20.299	44.284	Encarta	1952	2014	Adults, Larvae	IR, PSC, HBC, ABC, Bed net traps, Exit traps, LC	M, Cross-mating, CBS		An pauliani, An pretoriensis	Grjebine A (1966). Faune de Madagascar XXII. Insectes Dipteres Culicidae Anophelinae. ORSTOM Paris, 487 pp.; assembly of previous survey data by Institute Pasteur & Others; Bernard PM (1954). Trois ans de lutte antipaludique a Madagascar. Bulletin de Madagascar, No 96, 387-458; Davidson G (1966). Distribution Records of Member Species of the Anopheles Gambiae Complex (identifications Up to May 19…
Madagascar	Sava	Antalaha	Ambalabe	-15.163	50.4203	Google Earth	1952	1962	Adults, Larvae	IR, PSC, HBC, ABC, Bed net traps, Exit traps, LC	M		An maculipalpis	Grjebine A (1966). Faune de Madagascar XXII. Insectes Dipteres Culicidae Anophelinae. ORSTOM Paris, 487 pp.; assembly of previous survey data by Institute Pasteur & Others
Madagascar	Sava	Antalaha	Ambohitralanana	-15.2428	50.4424	Google Earth	1952	1962	Adults, Larvae	IR, PSC, HBC, ABC, Bed net traps, Exit traps, LC	M			Grjebine A (1966). Faune de Madagascar XXII. Insectes Dipteres Culicidae Anophelinae. ORSTOM Paris, 487 pp.; assembly of previous survey data by Institute Pasteur & Others
Madagascar	Sava	Antalaha	Anaovandrano	-15.8129	50.2881	Google Earth	1952	1962	Adults, Larvae	IR, PSC, HBC, ABC, Bed net traps, Exit traps, LC	M		An cydippis	Grjebine A (1966). Faune de Madagascar XXII. Insectes Dipteres Culicidae Anophelinae. ORSTOM Paris, 487 pp.; assembly of previous survey data by Institute Pasteur & Others
Madagascar	Sava	Antalaha	Antsirabato	-15.0024	50.3132	Google Earth	1952	1962	Adults, Larvae	IR, PSC, HBC, ABC, Bed net traps, Exit traps, LC	M		An pauliani	Grjebine A (1966). Faune de Madagascar XXII. Insectes Dipteres Culicidae Anophelinae. ORSTOM Paris, 487 pp.; assembly of previous survey data by Institute Pasteur & Others
Madagascar	Sava	Antalaha	Ninanivao	-15.8814	50.2721	Google Earth	1952	1962	Adults, Larvae	IR, PSC, HBC, ABC, Bed net traps, Exit traps, LC	M		An cydippis	Grjebine A (1966). Faune de Madagascar XXII. Insectes Dipteres Culicidae Anophelinae. ORSTOM Paris, 487 pp.; assembly of previous survey data by Institute Pasteur & Others
Madagascar	Sava	Sambava	Ambohimitsinjo	-14.3207	49.933	Google Earth	1952	1962	Adults, Larvae	IR, PSC, HBC, ABC, Bed net traps, Exit traps, LC	M		An pauliani	Grjebine A (1966). Faune de Madagascar XXII. Insectes Dipteres Culicidae Anophelinae. ORSTOM Paris, 487 pp.; assembly of previous survey data by Institute Pasteur & Others
Madagascar	Sava	Sambava	Ankazomihogo	-14.3888	50.0866	Google Earth	1952	1962	Adults, Larvae	IR, PSC, HBC, ABC, Bed net traps, Exit traps, LC	M			Grjebine A (1966). Faune de Madagascar XXII. Insectes Dipteres Culicidae Anophelinae. ORSTOM Paris, 487 pp.; assembly of previous survey data by Institute Pasteur & Others
Madagascar	Sava	Sambava	Bemanevika	-14.1381	50.1254	Google Earth	1952	1962	Adults, Larvae	IR, PSC, HBC, ABC, Bed net traps, Exit traps, LC	M		An pauliani	Grjebine A (1966). Faune de Madagascar XXII. Insectes Dipteres Culicidae Anophelinae. ORSTOM Paris, 487 pp.; assembly of previous survey data by Institute Pasteur & Others
Madagascar	Sava	Sambava	Farahalana	-14.4363	50.1547	Google Earth	1952	1962	Adults, Larvae	IR, PSC, HBC, ABC, Bed net traps, Exit traps, LC	M			Grjebine A (1966). Faune de Madagascar XXII. Insectes Dipteres Culicidae Anophelinae. ORSTOM Paris, 487 pp.; assembly of previous survey data by Institute Pasteur & Others
Madagascar	Sava	Sambava	Mahatsiharongana	-14.3416	49.9839	Google Earth	1952	1962	Adults, Larvae	IR, PSC, HBC, ABC, Bed net traps, Exit traps, LC	M			Grjebine A (1966). Faune de Madagascar XXII. Insectes Dipteres Culicidae Anophelinae. ORSTOM Paris, 487 pp.; assembly of previous survey data by Institute Pasteur & Others
Madagascar	Sava	Sambava	Marojala	-14.4682	50.0324	Google Earth	1952	1962	Adults, Larvae	IR, PSC, HBC, ABC, Bed net traps, Exit traps, LC	M		An pauliani	Grjebine A (1966). Faune de Madagascar XXII. Insectes Dipteres Culicidae Anophelinae. ORSTOM Paris, 487 pp.; assembly of previous survey data by Institute Pasteur & Others
Madagascar	Sava	Sambava	Nosiarina	-14.2147	50.0462	Google Earth	1952	1962	Adults, Larvae	IR, PSC, HBC, ABC, Bed net traps, Exit traps, LC	M		An pauliani	Grjebine A (1966). Faune de Madagascar XXII. Insectes Dipteres Culicidae Anophelinae. ORSTOM Paris, 487 pp.; assembly of previous survey data by Institute Pasteur & Others
Madagascar	Sava	Sambava	Sambava	-14.2589	50.1466	Google Earth	1952	1962	Adults, Larvae	IR, PSC, HBC, ABC, Bed net traps, Exit traps, LC	M		An cydippis, An pauliani, An milloti	Grjebine A (1966). Faune de Madagascar XXII. Insectes Dipteres Culicidae Anophelinae. ORSTOM Paris, 487 pp.; assembly of previous survey data by Institute Pasteur & Others; Bernard PM (1954). Trois ans de lutte antipaludique a Madagascar. Bulletin de Madagascar, No 96, 387-458
Madagascar	Sava	Vohimarina	Ambodistsoba	-13.7648	50.0114	Google Earth	1952	1962	Adults, Larvae	IR, PSC, HBC, ABC, Bed net traps, Exit traps, LC	M			Grjebine A (1966). Faune de Madagascar XXII. Insectes Dipteres Culicidae Anophelinae. ORSTOM Paris, 487 pp.; assembly of previous survey data by Institute Pasteur & Others
Madagascar	Sava	Vohimarina	Ampanefena	-13.8612	49.9472	Google Earth	1952	1962	Adults, Larvae	IR, PSC, HBC, ABC, Bed net traps, Exit traps, LC	M		An pauliani	Grjebine A (1966). Faune de Madagascar XXII. Insectes Dipteres Culicidae Anophelinae. ORSTOM Paris, 487 pp.; assembly of previous survey data by Institute Pasteur & Others
Madagascar	Sava	Vohimarina	Ampondra	-13.4279	49.9678	Google Earth	1952	1962	Adults, Larvae	IR, PSC, HBC, ABC, Bed net traps, Exit traps, LC	M		An pauliani, An maculipalpis	Grjebine A (1966). Faune de Madagascar XXII. Insectes Dipteres Culicidae Anophelinae. ORSTOM Paris, 487 pp.; assembly of previous survey data by Institute Pasteur & Others
Madagascar	Sava	Vohimarina	Analovana	-13.6904	50.0219	Google Earth	1952	1962	Adults, Larvae	IR, PSC, HBC, ABC, Bed net traps, Exit traps, LC	M		An pauliani, An cydippis	Grjebine A (1966). Faune de Madagascar XXII. Insectes Dipteres Culicidae Anophelinae. ORSTOM Paris, 487 pp.; assembly of previous survey data by Institute Pasteur & Others
Madagascar	Sava	Vohimarina	Ankiabe	-13.9766	50.0264	Google Earth	1952	1962	Adults, Larvae	IR, PSC, HBC, ABC, Bed net traps, Exit traps, LC	M		An pauliani	Grjebine A (1966). Faune de Madagascar XXII. Insectes Dipteres Culicidae Anophelinae. ORSTOM Paris, 487 pp.; assembly of previous survey data by Institute Pasteur & Others
Madagascar	Sava	Vohimarina	Antambolina	-13.8003	49.9668	Google Earth	1952	1962	Adults, Larvae	IR, PSC, HBC, ABC, Bed net traps, Exit traps, LC	M			Grjebine A (1966). Faune de Madagascar XXII. Insectes Dipteres Culicidae Anophelinae. ORSTOM Paris, 487 pp.; assembly of previous survey data by Institute Pasteur & Others
Madagascar	Sava	Vohimarina	Antanambao	-13.333	49.942	Google Earth	1952	1962	Adults, Larvae	IR, PSC, HBC, ABC, Bed net traps, Exit traps, LC	M		An pauliani	Grjebine A (1966). Faune de Madagascar XXII. Insectes Dipteres Culicidae Anophelinae. ORSTOM Paris, 487 pp.; assembly of previous survey data by Institute Pasteur & Others
Madagascar	Sava	Vohimarina	Antananahaolo	-13.3677	49.8591	Google Earth	1952	1962	Adults, Larvae	IR, PSC, HBC, ABC, Bed net traps, Exit traps, LC	M		An pauliani	Grjebine A (1966). Faune de Madagascar XXII. Insectes Dipteres Culicidae Anophelinae. ORSTOM Paris, 487 pp.; assembly of previous survey data by Institute Pasteur & Others
Madagascar	Sava	Vohimarina	Antsirabe2	-13.9735	49.9747	Google Earth	1952	2014	Adults, Larvae	IR, PSC, HBC, ABC, Bed net traps, Exit traps, LC	M		An pauliani	Grjebine A (1966). Faune de Madagascar XXII. Insectes Dipteres Culicidae Anophelinae. ORSTOM Paris, 487 pp.; assembly of previous survey data by Institute Pasteur & Others; Fornadel C & Norris L (2015). PresidentÕs Malaria Initiative Country Insecticide Susceptibility Summaries. USAID, April 2015
Madagascar	Sava	Vohimarina	Fanambana	-13.5499	49.9891	Google Earth	1952	1962	Adults, Larvae	IR, PSC, HBC, ABC, Bed net traps, Exit traps, LC	M		An pauliani	Grjebine A (1966). Faune de Madagascar XXII. Insectes Dipteres Culicidae Anophelinae. ORSTOM Paris, 487 pp.; assembly of previous survey data by Institute Pasteur & Others
Madagascar	Sava	Vohimarina	Manirenja	-13.4709	49.8956	Google Earth	1952	1962	Adults, Larvae	IR, PSC, HBC, ABC, Bed net traps, Exit traps, LC	M		An pauliani, An cydippis	Grjebine A (1966). Faune de Madagascar XXII. Insectes Dipteres Culicidae Anophelinae. ORSTOM Paris, 487 pp.; assembly of previous survey data by Institute Pasteur & Others
Madagascar	Sava	Vohimarina	Vohemar	-13.3756	49.9921	Google Earth	1952	1966	Adults, Larvae	IR, PSC, HBC, ABC, Bed net traps, Exit traps, LC	M, CBS		An pauliani, An radama	Grjebine A (1966). Faune de Madagascar XXII. Insectes Dipteres Culicidae Anophelinae. ORSTOM Paris, 487 pp.; assembly of previous survey data by Institute Pasteur & Others; Chauvet (1969). Repartition et ecologie du complexe Anopheles gambiae a Madagascar. Cahier ORSTOM, 7: 235-275
Madagascar	Sofia	Analalava	Ankaramibe	-13.975	48.1792	Google Earth	1952	1962	Adults, Larvae	IR, PSC, HBC, ABC, Bed net traps, Exit traps, LC	M		An fuscicolor, An cydippis	Grjebine A (1966). Faune de Madagascar XXII. Insectes Dipteres Culicidae Anophelinae. ORSTOM Paris, 487 pp.; assembly of previous survey data by Institute Pasteur & Others
Madagascar	Sofia	Antsohihy	Antsohihy	-14.8735	47.9876	Google Earth	1952	1968	Adults, Larvae	IR, PSC, HBC, ABC, Bed net traps, Exit traps, LC	M, CBS		An pauliani, An pretoriensis, An milloti, An maculipalpis	Grjebine A (1966). Faune de Madagascar XXII. Insectes Dipteres Culicidae Anophelinae. ORSTOM Paris, 487 pp.; assembly of previous survey data by Institute Pasteur & Others; Chauvet (1969). Repartition et ecologie du complexe Anopheles gambiae a Madagascar. Cahier ORSTOM, 7: 235-275
Madagascar	Vakinankaratra	Ambatolampy	Andapa	-19.3976	47.5192	Google Earth	1952	1962	Adults, Larvae	IR, PSC, HBC, ABC, Bed net traps, Exit traps, LC	M			Grjebine A (1966). Faune de Madagascar XXII. Insectes Dipteres Culicidae Anophelinae. ORSTOM Paris, 487 pp.; assembly of previous survey data by Institute Pasteur & Others
Madagascar	Vakinankaratra	Ambatolampy	Antsampandrano	-19.5439	47.5918	Google Earth	1952	1962	Adults, Larvae	IR, PSC, HBC, ABC, Bed net traps, Exit traps, LC	M		An cydippis	Grjebine A (1966). Faune de Madagascar XXII. Insectes Dipteres Culicidae Anophelinae. ORSTOM Paris, 487 pp.; assembly of previous survey data by Institute Pasteur & Others
Madagascar	Vakinankaratra	Ambatolampy	Tsinjoarivo	-19.6328	47.6829	Google Earth	1952	1962	Adults, Larvae	IR, PSC, HBC, ABC, Bed net traps, Exit traps, LC	M			Grjebine A (1966). Faune de Madagascar XXII. Insectes Dipteres Culicidae Anophelinae. ORSTOM Paris, 487 pp.; assembly of previous survey data by Institute Pasteur & Others
Madagascar	Vakinankaratra	Antanifotsy	Ambodinivohimena	-19.8651	47.5705	Google Earth	1952	1962	Adults, Larvae	IR, PSC, HBC, ABC, Bed net traps, Exit traps, LC	M			Grjebine A (1966). Faune de Madagascar XXII. Insectes Dipteres Culicidae Anophelinae. ORSTOM Paris, 487 pp.; assembly of previous survey data by Institute Pasteur & Others
Madagascar	Vakinankaratra	Antanifotsy	Ambohimandraso	-19.5244	47.4319	Google Earth	1952	1962	Adults, Larvae	IR, PSC, HBC, ABC, Bed net traps, Exit traps, LC	M		An cydippis	Grjebine A (1966). Faune de Madagascar XXII. Insectes Dipteres Culicidae Anophelinae. ORSTOM Paris, 487 pp.; assembly of previous survey data by Institute Pasteur & Others
Madagascar	Vakinankaratra	Antanifotsy	Ambohitompoina	-19.7572	47.5711	Google Earth	1952	1962	Adults, Larvae	IR, PSC, HBC, ABC, Bed net traps, Exit traps, LC	M			Grjebine A (1966). Faune de Madagascar XXII. Insectes Dipteres Culicidae Anophelinae. ORSTOM Paris, 487 pp.; assembly of previous survey data by Institute Pasteur & Others
Madagascar	Vakinankaratra	Antanifotsy	Ampitatafika	-19.5677	47.3537	Google Earth	1952	2007	Adults, Larvae	IR, PSC, HBC, ABC, Bed net traps, Exit traps, LC	M, PCR			Grjebine A (1966). Faune de Madagascar XXII. Insectes Dipteres Culicidae Anophelinae. ORSTOM Paris, 487 pp.; assembly of previous survey data by Institute Pasteur & Others; Rakotomanana F, Ratovonjato J, Randremanana RV, Randrianasolo L, Raherinjafy R, Rudant JP, Richard V (2010). Geographical and enviromental approaches to urban malaria in Antananarivo (Madagascar). BMC Infectious Diseases, 10: …
Madagascar	Vakinankaratra	Antanifotsy	Andakandrano	-19.5627	47.2617	Google Earth	1952	1962	Adults, Larvae	IR, PSC, HBC, ABC, Bed net traps, Exit traps, LC	M		An cydippis, An maculipalpis	Grjebine A (1966). Faune de Madagascar XXII. Insectes Dipteres Culicidae Anophelinae. ORSTOM Paris, 487 pp.; assembly of previous survey data by Institute Pasteur & Others
Madagascar	Vakinankaratra	Antanifotsy	Ankadivory	-19.7505	47.665	Google Earth	1952	1962	Adults, Larvae	IR, PSC, HBC, ABC, Bed net traps, Exit traps, LC	M			Grjebine A (1966). Faune de Madagascar XXII. Insectes Dipteres Culicidae Anophelinae. ORSTOM Paris, 487 pp.; assembly of previous survey data by Institute Pasteur & Others
Madagascar	Vakinankaratra	Antanifotsy	Antanifotsy	-19.651	47.3185	Google Earth	1952	1962	Adults, Larvae	IR, PSC, HBC, ABC, Bed net traps, Exit traps, LC	M		An cydippis	Grjebine A (1966). Faune de Madagascar XXII. Insectes Dipteres Culicidae Anophelinae. ORSTOM Paris, 487 pp.; assembly of previous survey data by Institute Pasteur & Others
Madagascar	Vakinankaratra	Antanifotsy	Beronono	-19.891	47.531	Google Earth	1952	1962	Adults, Larvae	IR, PSC, HBC, ABC, Bed net traps, Exit traps, LC	M			Grjebine A (1966). Faune de Madagascar XXII. Insectes Dipteres Culicidae Anophelinae. ORSTOM Paris, 487 pp.; assembly of previous survey data by Institute Pasteur & Others
Madagascar	Vakinankaratra	Antanifotsy	Lalasala	-19.9315	47.5367	Google Earth	1952	1962	Adults, Larvae	IR, PSC, HBC, ABC, Bed net traps, Exit traps, LC	M			Grjebine A (1966). Faune de Madagascar XXII. Insectes Dipteres Culicidae Anophelinae. ORSTOM Paris, 487 pp.; assembly of previous survey data by Institute Pasteur & Others
Madagascar	Vakinankaratra	Antsirabe II	Ambatoharanana	-19.8243	47.4334	Google Earth	1952	1962	Adults, Larvae	IR, PSC, HBC, ABC, Bed net traps, Exit traps, LC	M		An milloti	Grjebine A (1966). Faune de Madagascar XXII. Insectes Dipteres Culicidae Anophelinae. ORSTOM Paris, 487 pp.; assembly of previous survey data by Institute Pasteur & Others
Madagascar	Vakinankaratra	Betafo	Ambatolahimaro	-19.5124	46.3631	Google Earth	1952	1962	Adults, Larvae	IR, PSC, HBC, ABC, Bed net traps, Exit traps, LC	M		An milloti, An cydippis, An maculipalpis	Grjebine A (1966). Faune de Madagascar XXII. Insectes Dipteres Culicidae Anophelinae. ORSTOM Paris, 487 pp.; assembly of previous survey data by Institute Pasteur & Others
Madagascar	Vakinankaratra	Betafo	Ambatolampikely	-19.6007	46.2287	Google Earth	1952	1962	Adults, Larvae	IR, PSC, HBC, ABC, Bed net traps, Exit traps, LC	M		An pretoriensis, An cydippis, An maculipalpis	Grjebine A (1966). Faune de Madagascar XXII. Insectes Dipteres Culicidae Anophelinae. ORSTOM Paris, 487 pp.; assembly of previous survey data by Institute Pasteur & Others
Madagascar	Vakinankaratra	Betafo	Ambonhitsoa	-19.4395	46.3099	Google Earth	1952	1962	Adults, Larvae	IR, PSC, HBC, ABC, Bed net traps, Exit traps, LC	M			Grjebine A (1966). Faune de Madagascar XXII. Insectes Dipteres Culicidae Anophelinae. ORSTOM Paris, 487 pp.; assembly of previous survey data by Institute Pasteur & Others
Madagascar	Vakinankaratra	Betafo	Ivory	-19.564	46.3809	Google Earth	1952	1998	Adults, Larvae	IR, PSC, HBC, ABC, Bed net traps, Exit traps, LC	M, Unknown		An cydippis, An maculipalpis, An pretoriensis	Grjebine A (1966). Faune de Madagascar XXII. Insectes Dipteres Culicidae Anophelinae. ORSTOM Paris, 487 pp.; assembly of previous survey data by Institute Pasteur & Others; Brutus L, Le Goff G, Rasoloniaina LG, Rajaonarivelo V, Raveloson A, Cot M (2001). Lutte contre le paludisme dans le moyen-ouest de Madagascar: comparison de l'efficacite de la lambda-cyhalothrine et du DDT en aspersions intra-…
Madagascar	Vakinankaratra	Betafo	Mandoto	-19.5807	46.2883	Google Earth	1952	1994	Adults, Larvae	IR, PSC, HBC, ABC, Bed net traps, Exit traps, LC	M, CBS		An pretoriensis, An cydippis, An maculipalpis	Grjebine A (1966). Faune de Madagascar XXII. Insectes Dipteres Culicidae Anophelinae. ORSTOM Paris, 487 pp.; assembly of previous survey data by Institute Pasteur & Others; Chauvet (1969). Repartition et ecologie du complexe Anopheles gambiae a Madagascar. Cahier ORSTOM, 7: 235-275; Ralisoa OB (1996). Biogeographie du complex Anopheles gambiae de Madagascar, vecteur de paludisme. Biogeographie de…
Madagascar	Vatovavy Fitovinany	Ikongo	Ambatofotsy	-21.7626	47.4914	Google Earth	1952	1962	Adults, Larvae	IR, PSC, HBC, ABC, Bed net traps, Exit traps, LC	M		An milloti, An grassei	Grjebine A (1966). Faune de Madagascar XXII. Insectes Dipteres Culicidae Anophelinae. ORSTOM Paris, 487 pp.; assembly of previous survey data by Institute Pasteur & Others
Madagascar	Vatovavy Fitovinany	Ikongo	Ankarimbelo	-22.1337	47.3327	Google Earth	1952	1962	Adults, Larvae	IR, PSC, HBC, ABC, Bed net traps, Exit traps, LC	M			Grjebine A (1966). Faune de Madagascar XXII. Insectes Dipteres Culicidae Anophelinae. ORSTOM Paris, 487 pp.; assembly of previous survey data by Institute Pasteur & Others
Madagascar	Vatovavy Fitovinany	Ikongo	Anorombato	-21.8298	47.4595	Google Earth	1952	1962	Adults, Larvae	IR, PSC, HBC, ABC, Bed net traps, Exit traps, LC	M			Grjebine A (1966). Faune de Madagascar XXII. Insectes Dipteres Culicidae Anophelinae. ORSTOM Paris, 487 pp.; assembly of previous survey data by Institute Pasteur & Others
Madagascar	Vatovavy Fitovinany	Ikongo	Antanivelona	-21.6345	47.5155	Google Earth	1952	1962	Adults, Larvae	IR, PSC, HBC, ABC, Bed net traps, Exit traps, LC	M			Grjebine A (1966). Faune de Madagascar XXII. Insectes Dipteres Culicidae Anophelinae. ORSTOM Paris, 487 pp.; assembly of previous survey data by Institute Pasteur & Others
Madagascar	Vatovavy Fitovinany	Ikongo	Antavalo	-21.7319	47.5979	Google Earth	1952	1962	Adults, Larvae	IR, PSC, HBC, ABC, Bed net traps, Exit traps, LC	M			Grjebine A (1966). Faune de Madagascar XXII. Insectes Dipteres Culicidae Anophelinae. ORSTOM Paris, 487 pp.; assembly of previous survey data by Institute Pasteur & Others
Madagascar	Vatovavy Fitovinany	Ikongo	Fort Carnot	-21.8841	47.4418	Google Earth	1952	1968	Adults, Larvae	Unknown, LC	M, CBS		An milloti, An grassei, An ranci, An pauliani	Bernard PM (1954). Trois ans de lutte antipaludique a Madagascar. Bulletin de Madagascar, No 96, 387-458; Chauvet (1969). Repartition et ecologie du complexe Anopheles gambiae a Madagascar. Cahier ORSTOM, 7: 235-275
Madagascar	Vatovavy Fitovinany	Ikongo	Ifanirea	-22.1929	47.4758	Google Earth	1952	1962	Adults, Larvae	IR, PSC, HBC, ABC, Bed net traps, Exit traps, LC	M			Grjebine A (1966). Faune de Madagascar XXII. Insectes Dipteres Culicidae Anophelinae. ORSTOM Paris, 487 pp.; assembly of previous survey data by Institute Pasteur & Others
Madagascar	Vatovavy Fitovinany	Ikongo	Manampatrana	-21.6697	47.5819	Google Earth	1952	1962	Adults, Larvae	IR, PSC, HBC, ABC, Bed net traps, Exit traps, LC	M			Grjebine A (1966). Faune de Madagascar XXII. Insectes Dipteres Culicidae Anophelinae. ORSTOM Paris, 487 pp.; assembly of previous survey data by Institute Pasteur & Others
Madagascar	Vatovavy Fitovinany	Manakara	Ambalavoahangy	-21.8991	47.708	Google Earth	1952	1962	Adults, Larvae	IR, PSC, HBC, ABC, Bed net traps, Exit traps, LC	M		An grassei	Grjebine A (1966). Faune de Madagascar XXII. Insectes Dipteres Culicidae Anophelinae. ORSTOM Paris, 487 pp.; assembly of previous survey data by Institute Pasteur & Others
Madagascar	Vatovavy Fitovinany	Manakara	Bekatra	-22.0966	47.7204	Google Earth	1952	1962	Adults, Larvae	IR, PSC, HBC, ABC, Bed net traps, Exit traps, LC	M		An pauliani	Grjebine A (1966). Faune de Madagascar XXII. Insectes Dipteres Culicidae Anophelinae. ORSTOM Paris, 487 pp.; assembly of previous survey data by Institute Pasteur & Others
Madagascar	Vatovavy Fitovinany	Manakara	Lokomby	-22.1776	47.7496	Google Earth	1952	1962	Adults, Larvae	IR, PSC, HBC, ABC, Bed net traps, Exit traps, LC	M		An pauliani	Grjebine A (1966). Faune de Madagascar XXII. Insectes Dipteres Culicidae Anophelinae. ORSTOM Paris, 487 pp.; assembly of previous survey data by Institute Pasteur & Others
Madagascar	Vatovavy Fitovinany	Manakara	Mahabako	-21.7505	47.7129	Google Earth	1952	1962	Adults, Larvae	IR, PSC, HBC, ABC, Bed net traps, Exit traps, LC	M			Grjebine A (1966). Faune de Madagascar XXII. Insectes Dipteres Culicidae Anophelinae. ORSTOM Paris, 487 pp.; assembly of previous survey data by Institute Pasteur & Others
Madagascar	Vatovavy Fitovinany	Manakara	Saharefo	-21.6724	47.6903	Google Earth	1952	1962	Adults, Larvae	IR, PSC, HBC, ABC, Bed net traps, Exit traps, LC	M			Grjebine A (1966). Faune de Madagascar XXII. Insectes Dipteres Culicidae Anophelinae. ORSTOM Paris, 487 pp.; assembly of previous survey data by Institute Pasteur & Others
Madagascar	Vatovavy Fitovinany	Manakara	Tataho	-22.2173	47.9731	Google Earth	1952	1962	Adults, Larvae	IR, PSC, HBC, ABC, Bed net traps, Exit traps, LC	M		An grassei	Grjebine A (1966). Faune de Madagascar XXII. Insectes Dipteres Culicidae Anophelinae. ORSTOM Paris, 487 pp.; assembly of previous survey data by Institute Pasteur & Others
Madagascar	Vatovavy Fitovinany	Manakara	Vinanitelo	-22.0146	47.738	Google Earth	1952	1962	Adults, Larvae	IR, PSC, HBC, ABC, Bed net traps, Exit traps, LC	M		An pauliani, An grassei	Grjebine A (1966). Faune de Madagascar XXII. Insectes Dipteres Culicidae Anophelinae. ORSTOM Paris, 487 pp.; assembly of previous survey data by Institute Pasteur & Others
Madagascar	Vatovavy Fitovinany	Mananjary	Antenina	-20.8972	47.878	Google Earth	1952	1962	Adults, Larvae	IR, PSC, HBC, ABC, Bed net traps, Exit traps, LC	M		An cydippis	Grjebine A (1966). Faune de Madagascar XXII. Insectes Dipteres Culicidae Anophelinae. ORSTOM Paris, 487 pp.; assembly of previous survey data by Institute Pasteur & Others
Madagascar	Vatovavy Fitovinany	Mananjary	Marohita	-21.4145	48.2816	Google Earth	1952	1962	Adults, Larvae	IR, PSC, HBC, ABC, Bed net traps, Exit traps, LC	M			Grjebine A (1966). Faune de Madagascar XXII. Insectes Dipteres Culicidae Anophelinae. ORSTOM Paris, 487 pp.; assembly of previous survey data by Institute Pasteur & Others
Madagascar	Vatovavy Fitovinany	Mananjary	Marokarima	-21.2211	48.1407	Google Earth	1952	1962	Adults, Larvae	IR, PSC, HBC, ABC, Bed net traps, Exit traps, LC	M		An milloti	Grjebine A (1966). Faune de Madagascar XXII. Insectes Dipteres Culicidae Anophelinae. ORSTOM Paris, 487 pp.; assembly of previous survey data by Institute Pasteur & Others
Madagascar	Vatovavy Fitovinany	Mananjary	Tanambao	-21.354	48.1019	Google Earth	1952	1962	Adults, Larvae	IR, PSC, HBC, ABC, Bed net traps, Exit traps, LC	M			Grjebine A (1966). Faune de Madagascar XXII. Insectes Dipteres Culicidae Anophelinae. ORSTOM Paris, 487 pp.; assembly of previous survey data by Institute Pasteur & Others
Madagascar	Vatovavy Fitovinany	Mananjary	Vohimasina	-20.9315	47.8191	Google Earth	1952	1962	Adults, Larvae	IR, PSC, HBC, ABC, Bed net traps, Exit traps, LC	M		An cydippis	Grjebine A (1966). Faune de Madagascar XXII. Insectes Dipteres Culicidae Anophelinae. ORSTOM Paris, 487 pp.; assembly of previous survey data by Institute Pasteur & Others
Madagascar	Vatovavy Fitovinany	Nosy-Varika	Ambatomivarina	-20.5681	48.3522	Google Earth	1952	1962	Adults, Larvae	IR, PSC, HBC, ABC, Bed net traps, Exit traps, LC	M		An grassei	Grjebine A (1966). Faune de Madagascar XXII. Insectes Dipteres Culicidae Anophelinae. ORSTOM Paris, 487 pp.; assembly of previous survey data by Institute Pasteur & Others
Madagascar	Vatovavy Fitovinany	Nosy-Varika	Ambinanyndrano	-20.3369	48.3181	Google Earth	1952	1962	Adults, Larvae	IR, PSC, HBC, ABC, Bed net traps, Exit traps, LC	M			Grjebine A (1966). Faune de Madagascar XXII. Insectes Dipteres Culicidae Anophelinae. ORSTOM Paris, 487 pp.; assembly of previous survey data by Institute Pasteur & Others
Madagascar	Vatovavy Fitovinany	Nosy-Varika	Anasindrano	-20.6787	48.4835	Google Earth	1952	1962	Adults, Larvae	IR, PSC, HBC, ABC, Bed net traps, Exit traps, LC	M			Grjebine A (1966). Faune de Madagascar XXII. Insectes Dipteres Culicidae Anophelinae. ORSTOM Paris, 487 pp.; assembly of previous survey data by Institute Pasteur & Others
Madagascar	Vatovavy Fitovinany	Nosy-Varika	Benavony	-20.4588	48.2994	Google Earth	1952	1962	Adults, Larvae	IR, PSC, HBC, ABC, Bed net traps, Exit traps, LC	M			Grjebine A (1966). Faune de Madagascar XXII. Insectes Dipteres Culicidae Anophelinae. ORSTOM Paris, 487 pp.; assembly of previous survey data by Institute Pasteur & Others
Madagascar	Vatovavy Fitovinany	Nosy-Varika	Nosy-Varika	-20.587	48.529	Encarta	1952	1962	Adults, Larvae	IR, PSC, HBC, ABC, Bed net traps, Exit traps, LC	M, CBS		An cydippis, An pauliani, An milloti, An grassei	Grjebine A (1966). Faune de Madagascar XXII. Insectes Dipteres Culicidae Anophelinae. ORSTOM Paris, 487 pp.; assembly of previous survey data by Institute Pasteur & Others; Bernard PM (1954). Trois ans de lutte antipaludique a Madagascar. Bulletin de Madagascar, No 96, 387-458; Chauvet (1969). Repartition et ecologie du complexe Anopheles gambiae a Madagascar. Cahier ORSTOM, 7: 235-275
Madagascar	Vatovavy Fitovinany	Nosy-Varika	Valokanja	-20.6069	48.4414	Google Earth	1952	1962	Adults, Larvae	IR, PSC, HBC, ABC, Bed net traps, Exit traps, LC	M		An grassei	Grjebine A (1966). Faune de Madagascar XXII. Insectes Dipteres Culicidae Anophelinae. ORSTOM Paris, 487 pp.; assembly of previous survey data by Institute Pasteur & Others
Madagascar	Vatovavy Fitovinany	Vohipeno	Ankarimbary	-22.4309	47.8838	Google Earth	1952	1962	Adults, Larvae	IR, PSC, HBC, ABC, Bed net traps, Exit traps, LC	M			Grjebine A (1966). Faune de Madagascar XXII. Insectes Dipteres Culicidae Anophelinae. ORSTOM Paris, 487 pp.; assembly of previous survey data by Institute Pasteur & Others
Madagascar	Vatovavy Fitovinany	Vohipeno	Mangatsiatra	-22.286	47.9478	Google Earth	1952	1962	Adults, Larvae	IR, PSC, HBC, ABC, Bed net traps, Exit traps, LC	M			Grjebine A (1966). Faune de Madagascar XXII. Insectes Dipteres Culicidae Anophelinae. ORSTOM Paris, 487 pp.; assembly of previous survey data by Institute Pasteur & Others
Madagascar	Vatovavy Fitovinany	Vohipeno	Vohipeno	-22.35	47.87	GPS	1952	2001	Adults, Larvae	IR, PSC, HBC, ABC, Bed net traps, Exit traps, LC	M, CBS, DNA, PCR		An grassei	Grjebine A (1966). Faune de Madagascar XXII. Insectes Dipteres Culicidae Anophelinae. ORSTOM Paris, 487 pp.; assembly of previous survey data by Institute Pasteur & Others; Bernard PM (1954). Trois ans de lutte antipaludique a Madagascar. Bulletin de Madagascar, No 96, 387-458; Chauvet (1969). Repartition et ecologie du complexe Anopheles gambiae a Madagascar. Cahier ORSTOM, 7: 235-275; Ralisoa O…
Madagascar	Vatovavy Fitovinany	Vohipeno	Vohitrindry	-22.3768	47.8363	Google Earth	1952	1962	Adults, Larvae	IR, PSC, HBC, ABC, Bed net traps, Exit traps, LC	M			Grjebine A (1966). Faune de Madagascar XXII. Insectes Dipteres Culicidae Anophelinae. ORSTOM Paris, 487 pp.; assembly of previous survey data by Institute Pasteur & Others
Mali	Segou	Ke-macina	Gourci	13.8862	-5.6369	Other	1952	1952	Adults	OR	M			Holstein MH (1953). Etudes sur 1Õanophelisme en A.O.F. n. PrŽsence dÕ Anophles wellcomei Theo. 1904. Annales de Parasitologie Humaine et ComparŽe, 28: 329-330
Mali	Segou	Ke-macina	Kayo-Bozo	13.8847	-5.6151	Other	1952	1952	Adults	IR	M			Holstein MH (1953). Etudes sur 1Õanophelisme en A.O.F. n. PrŽsence dÕ Anophles wellcomei Theo. 1904. Annales de Parasitologie Humaine et ComparŽe, 28: 329-330
Angola	Cuando Cubango	Nankova	Cuando-Cubango	-16.4114	18.813	Google Earth	1953	1955	Adults, Larvae	PSC, IR, HLC, LC	M		An argenteolobatus	Cambournac FJC (1955). Relat—rio das actividades da miss‹o de prospec‹o de endemias em Angola(1951-1954). Nova Lisboa, pp. 62; Gandara AF (1956). Subsido para o estude dos 'Culicidae' (Diptera) de Angola. Anais do Instituto de Medicina Tropical, 13: 387-418
Benin	Atakora	Materi	Porga	11.0385	0.9653	Encarta	1953	1954	Adults, Larvae	HBC, Bed net traps, LC	M			Hamon J, Rickenbach A, Robert P (1956). Seconde contribution ˆ lÕŽtude des moustiques du Dahomey avec quelques notes sur ceux du Togo. Annales de Parasitologie Humaine et ComparŽe, 31: 619-635.
Benin	Atakora	Natitingou	Kabakoudengou	10.3915	1.3561	Other	1953	1954	Adults, Larvae	HBC, Bed net traps, LC	M		An domicolus, An flavicosta, An pretoriensis	Hamon J, Rickenbach A, Robert P (1956). Seconde contribution ˆ lÕŽtude des moustiques du Dahomey avec quelques notes sur ceux du Togo. Annales de Parasitologie Humaine et ComparŽe, 31: 619-635.
Benin	Atakora	Natitingou	Yetapo	10.2	1.381	Encarta	1953	1954	Adults, Larvae	HBC, Bed net traps, LC	M			Hamon J, Rickenbach A, Robert P (1956). Seconde contribution ˆ lÕŽtude des moustiques du Dahomey avec quelques notes sur ceux du Togo. Annales de Parasitologie Humaine et ComparŽe, 31: 619-635.
Benin	Atakora	Natitingou	Yimporma	10.2723	1.3676	Other	1953	1954	Adults, Larvae	HBC, Bed net traps, LC	M			Hamon J, Rickenbach A, Robert P (1956). Seconde contribution ˆ lÕŽtude des moustiques du Dahomey avec quelques notes sur ceux du Togo. Annales de Parasitologie Humaine et ComparŽe, 31: 619-635.
Benin	Atlantique	Toffo	SŽ	6.8385	2.1131	Google Earth	1953	1954	Adults, Larvae	HBC, Bed net traps, LC	M			Hamon J, Rickenbach A, Robert P (1956). Seconde contribution ˆ lÕŽtude des moustiques du Dahomey avec quelques notes sur ceux du Togo. Annales de Parasitologie Humaine et ComparŽe, 31: 619-635.
Benin	Collines	Savalou	Laotan	7.9961	2.0746	Other	1953	1954	Adults, Larvae	HBC, Bed net traps, LC	M			Hamon J, Rickenbach A, Robert P (1956). Seconde contribution ˆ lÕŽtude des moustiques du Dahomey avec quelques notes sur ceux du Togo. Annales de Parasitologie Humaine et ComparŽe, 31: 619-635.
Benin	Donga	Djougou	PabŽgou	9.7647	1.6251	Geonames	1953	1954	Adults, Larvae	HBC, Bed net traps, LC	M			Hamon J, Rickenbach A, Robert P (1956). Seconde contribution ˆ lÕŽtude des moustiques du Dahomey avec quelques notes sur ceux du Togo. Annales de Parasitologie Humaine et ComparŽe, 31: 619-635.
Benin	Oueme	Aguegue	Aguegue	6.4893	2.5571	Google Earth	1953	2010	Adults, Larvae	HBC, PSC, Bed net traps, LC	M			Hamon J, Rickenbach A, Robert P (1956). Seconde contribution ˆ lÕŽtude des moustiques du Dahomey avec quelques notes sur ceux du Togo. Annales de Parasitologie Humaine et ComparŽe, 31: 619-635; Gouissi FM , Edorh AP, Salifou S, Guedenon P, Boni G, Djenontin A, Montcho SA, Akogbeto M, Boko M (2012). Comparative study of effectiveness of three arms of Combination Therapy Artemisinin based (ACTs) on…
Benin	Oueme	Dangbo	TovŽ	6.582	2.534	Combination	1953	2011	Adults, Larvae	HBC, Exit traps, PSC, Bed net traps, LC	M, PCR			Hamon J, Rickenbach A, Robert P (1956). Seconde contribution ˆ lÕŽtude des moustiques du Dahomey avec quelques notes sur ceux du Togo. Annales de Parasitologie Humaine et ComparŽe, 31: 619-635; Oss R, Aikpon R, Padonou GG, Oussou O, YadoulŽton A, AkogbŽto M (2012). Evaluation of the efficacy of bendiocarb in indoor residual spraying against pyrethroid resistant malaria vectors in Benin: results …
Benin	Oueme	Seme-kpodji	Houinta	6.4521	2.6193	Other	1953	1954	Adults, Larvae	HBC, Bed net traps, LC	M			Hamon J, Rickenbach A, Robert P (1956). Seconde contribution ˆ lÕŽtude des moustiques du Dahomey avec quelques notes sur ceux du Togo. Annales de Parasitologie Humaine et ComparŽe, 31: 619-635.
Benin	Oueme	Seme-kpodji	Okoun-Seme	6.3724	2.6209	Other	1953	1954	Adults, Larvae	HBC, Bed net traps, LC	M			Hamon J, Rickenbach A, Robert P (1956). Seconde contribution ˆ lÕŽtude des moustiques du Dahomey avec quelques notes sur ceux du Togo. Annales de Parasitologie Humaine et ComparŽe, 31: 619-635.
Democratic Republic of the Congo	Kasai-Oriental	Kabinda	Kalenda	-7.132	23.533	Encarta	1953	1953	Adults, Larvae	IR, LC	M		An maculipalpis, An pretoriensis	Lips M (1962). Anopheles du Congo (Ex Belge) Quelques especes des groups cellia et neocellia. RŽfŽrences-RŽcoltes-RŽpartition et importance mŽdicale actuelle. Rivista di Parassitologia, 23: 108-134; op cit report by Bouillon; Rahm U & Vermylen M (1966). RŽpertoire et rŽpartition des Anophles de la RŽpublique DŽmocratique du Congo. Estratto dalla Rivista di Malariologia, XLV: 1-3; Lips M (1962). …
Democratic Republic of the Congo	Kinshasa	Kinshasa	Kinsuka	-4.3416	15.2158	Google Earth	1953	2004	Adults, Larvae	HBC, LC	M, CBS, PCR		An distinctus, An obscurus, An brunnipes	Rahm U & Vermylen M (1966). RŽpertoire et rŽpartition des Anophles de la RŽpublique DŽmocratique du Congo. Estratto dalla Rivista di Malariologia, XLV: 1-3; Coene J, Ngimbi NP, Mandiangu M, Mulumba MP (1987). Note sur les anophles ˆ Kinshasa, Za•re. Annales de la SociŽtŽ Belge de MŽdecine Tropicale, 67: 375-379; Watsenga TN, Manzambi ZM, Makina, Muyembe T (2000). Cytotypes chromosomiques du com…
Ethiopia	Oromia	Borena	Borenna	4.7235	38.9877	Google Earth	1953	1955	Adults, Larvae	OR, ABC, HBC, LC	M		An garnhami, An cinereus	Ovazza M, Hamon J, Neri P (1956). Contribution ˆ l'Žtude des diptres vulnŽrants de l'Empire d'Ethiopie : 1. Culicidae. Bulletin de la SociŽtŽ de Pathologie Exotique, 49: 151-182
Ethiopia	Oromia	East Shewa	Bichoftou	8.7347	39.0085	Google Earth	1953	1955	Adults, Larvae	OR, ABC, HBC, LC	M			Ovazza M, Neri P (1955). Vecteurs de paludisme en altitude (rŽgion d'Addis Ababa, Ethiopie). Bulletin de la SociŽtŽ de Pathologie Exotique, 48: 679-686; Ovazza M, Hamon J, Neri P (1956). Contribution ˆ l'Žtude des diptres vulnŽrants de l'Empire d'Ethiopie : 1. Culicidae. Bulletin de la SociŽtŽ de Pathologie Exotique, 49: 151-182
Ethiopia	Oromia	East Shewa	Wonji	8.4333	39.2	GPS	1953	2014	Adults, Larvae	OR, ABC, HBC, IR, LC	M, CBS			Ovazza M, Hamon J, Neri P (1956). Contribution ˆ l'Žtude des diptres vulnŽrants de l'Empire d'Ethiopie : 1. Culicidae. Bulletin de la SociŽtŽ de Pathologie Exotique, 49: 151-182; White (Personal communication) from MARA Database; Fornadel C & Norris L (2015). PresidentÕs Malaria Initiative Country Insecticide Susceptibility Summaries. USAID, April 2015; Lindrec A (1962). Repertoire entomologique…
Mali	Koulikoro	Kati	Kalabanbougou	12.1	-8.05	Other	1953	1953	Adults, Larvae	HBC, LC	M			Hamon J, Eyraud M, Diallo B, Dyemkouma A, Bailly-Choumara H, Ouanou S (1961). Les Moustiques de la Republique du Mali. Annales de la Societe Entomologique de France, 130: 95-129; op cit report by Hamon J
South Africa	Kwazulu-natal	uMhlathuze Local Municipality	Bezant Park	-28.7898	32.1023	Combination	1953	1953	Larvae	LC	M			Steyn JJ, Rose-Innes R, Hechter-Schulz K (1955). A culicine mosquito survey of the upper Limpopo River Valley. Journal of Entomological Society of South Africa, 18: 288-246
Tanzania	Kilimanjaro	Same	Mkomazi Valley	-4.475	38.094	Combination	1953	1968	Adults, Larvae	HBC, ABC, OR, IR, LC	M		An tenebrosus	Gillies MT (1958). Notes on the biology of a new subspecies of anopheles wellcomei (diptera: culicidae) from East Africa, and on the distribution of related forms. Proceedings of the Royal Entomological Society of London. Series A, General Entomology, 33: 9-14; White GB (1970). Blood feeding habits of mosquitoes in the South Pare District of Tanzania ten years after cessation of a dieldrin residu…
Mali	Mopti	Bankass	Gouere	13.7696	-3.2884	Geonames	1954	1954	Adults, Larvae	OR, HBC, LC	M			Hamon J, Eyraud M, Diallo B, Dyemkouma A, Bailly-Choumara H, Ouanou S (1961). Les Moustiques de la Republique du Mali. Annales de la Societe Entomologique de France, 130: 95-129; op cit report by Hamon J
Mali	Mopti	Bankass	Kawere	13.316	-3.466	Encarta	1954	1954	Adults, Larvae	OR, HBC, LC	M			Hamon J, Eyraud M, Diallo B, Dyemkouma A, Bailly-Choumara H, Ouanou S (1961). Les Moustiques de la Republique du Mali. Annales de la Societe Entomologique de France, 130: 95-129; op cit report by Hamon J
Mali	Mopti	Bankass	Oula	13.3	-3.383	Encarta	1954	1954	Adults, Larvae	OR, HBC, LC	M			Hamon J, Eyraud M, Diallo B, Dyemkouma A, Bailly-Choumara H, Ouanou S (1961). Les Moustiques de la Republique du Mali. Annales de la Societe Entomologique de France, 130: 95-129; op cit report by Hamon J
Mali	Mopti	Bankass	Souhe	13.235	-3.484	Encarta	1954	1954	Adults, Larvae	OR, HBC, LC	M			Hamon J, Eyraud M, Diallo B, Dyemkouma A, Bailly-Choumara H, Ouanou S (1961). Les Moustiques de la Republique du Mali. Annales de la Societe Entomologique de France, 130: 95-129; op cit report by Hamon J
Mali	Sikasso	Kolondieba	Kouale	11.4	-7.019	Encarta	1954	1954	Adults, Larvae	OR, HBC, LC	M			Hamon J, Eyraud M, Diallo B, Dyemkouma A, Bailly-Choumara H, Ouanou S (1961). Les Moustiques de la Republique du Mali. Annales de la Societe Entomologique de France, 130: 95-129; op cit report by Leveuf JJ
Mali	Sikasso	Sikasso	Farako (Chutes)	11.2333	-5.45	Other	1954	1959	Adults, Larvae	OR, HBC, LC	M		An pretoriensis	Hamon J, Eyraud M, Diallo B, Dyemkouma A, Bailly-Choumara H, Ouanou S (1961). Les Moustiques de la Republique du Mali. Annales de la Societe Entomologique de France, 130: 95-129; op cit report by Hamon J
Mali	Sikasso	Sikasso	Zanadougou	11.3728	-5.6534	Geonames	1954	1959	Adults, Larvae	OR, HBC, LC	M			Hamon J, Eyraud M, Diallo B, Dyemkouma A, Bailly-Choumara H, Ouanou S (1961). Les Moustiques de la Republique du Mali. Annales de la Societe Entomologique de France, 130: 95-129; op cit report by Hamon J
Senegal	Kolda	Kolda	Fafakourou	13.058	-14.559	Encarta	1954	1954	Adults, Larvae	IR, LC	M			Hamon J, Devemy P, Rickenbach A, Causse G (1956). Contribution ˆ l'Žtude des moustiques de la Casamance. Annales de Parasitologie Humaine et ComparŽe, 31: 607-618
Senegal	Kolda	Kolda	Kolda	12.901	-14.947	Encarta	1954	1993	Adults, Larvae	IR, Bed net traps, NBC, HBC, OR, HLC, LC	M, CBS		An brunnipes, An flavicosta, An maculipalpis	Hamon J, Devemy P, Rickenbach A, Causse G (1956). Contribution ˆ l'Žtude des moustiques de la Casamance. Annales de Parasitologie Humaine et ComparŽe, 31: 607-618; Hamon J, Adam JP, Grjebine A (1956). Observations sur la rŽpartition et le comportement des anophles de l'Afrique-Equatoriale Franaise, du Cameroun et de l'Afrique Occidentale. Bulletin of World Health Organization, 15: 549-591; Brya…
Senegal	Kolda	Sedhiou	Bantancantou	12.5	-15.917	Encarta	1954	1954	Adults, Larvae	IR, LC	M			Hamon J, Devemy P, Rickenbach A, Causse G (1956). Contribution ˆ l'Žtude des moustiques de la Casamance. Annales de Parasitologie Humaine et ComparŽe, 31: 607-618
Senegal	Kolda	Sedhiou	Goudomp	12.534	-15.945	Encarta	1954	1954	Adults, Larvae	IR, LC	M			Hamon J, Devemy P, Rickenbach A, Causse G (1956). Contribution ˆ l'Žtude des moustiques de la Casamance. Annales de Parasitologie Humaine et ComparŽe, 31: 607-618
Senegal	Kolda	Sedhiou	Inor	13	-15.7	Encarta	1954	1954	Adults, Larvae	IR, LC	M			Hamon J, Devemy P, Rickenbach A, Causse G (1956). Contribution ˆ l'Žtude des moustiques de la Casamance. Annales de Parasitologie Humaine et ComparŽe, 31: 607-618
Senegal	Kolda	Sedhiou	Marsassoum	12.835	-15.981	Encarta	1954	2009	Adults, Larvae	HLC, PSC, CDC LT, OR, LC	M, PCR			Hamon J, Devemy P, Rickenbach A, Causse G (1956). Contribution ˆ l'Žtude des moustiques de la Casamance. Annales de Parasitologie Humaine et ComparŽe, 31: 607-618; Hamon J, Adam JP, Grjebine A (1956). Observations sur la rŽpartition et le comportement des anophles de l'Afrique-Equatoriale Franaise, du Cameroun et de l'Afrique Occidentale. Bulletin of World Health Organization, 15: 549-591; Nwak…
Senegal	Kolda	Sedhiou	Sansanba	12.801	-15.801	Encarta	1954	1954	Adults, Larvae	IR, LC	M			Hamon J, Devemy P, Rickenbach A, Causse G (1956). Contribution ˆ l'Žtude des moustiques de la Casamance. Annales de Parasitologie Humaine et ComparŽe, 31: 607-618
Senegal	Kolda	Sedhiou	Tancantho	12.566	-15.434	Encarta	1954	1954	Adults, Larvae	IR, LC	M			Hamon J, Devemy P, Rickenbach A, Causse G (1956). Contribution ˆ l'Žtude des moustiques de la Casamance. Annales de Parasitologie Humaine et ComparŽe, 31: 607-618
Senegal	Ziguinchor	Bignona	Balengor	12.9666	-16.4163	Combination	1954	1954	Adults, Larvae	IR, LC	M			Hamon J, Devemy P, Rickenbach A, Causse G (1956). Contribution ˆ l'Žtude des moustiques de la Casamance. Annales de Parasitologie Humaine et ComparŽe, 31: 607-618
Senegal	Ziguinchor	Bignona	Tendime	12.833	-16.284	Encarta	1954	1986	Adults, Larvae	IR, HBC, CDC LT, LC	M, PCR			Hamon J, Devemy P, Rickenbach A, Causse G (1956). Contribution ˆ l'Žtude des moustiques de la Casamance. Annales de Parasitologie Humaine et ComparŽe, 31: 607-618
Tanzania	Kilimanjaro	Same	South Pare District	-4.25	37.8666	Google Earth	1954	1962	Adults	HLC, Exit Traps, PSC, ABC, Resting boxes	M, Cross-mating		An tenebrousus	Gillies MT (1963). A note on the identification of anopheles rivulorum leeson (diptera: culicidae). Proceedings of the Royal Entomological Society of London. Series B, Taxonomy, 32: 86Ð88; Smith A & Vail JW (1959). Relationship between Salinity and Breeding of Anopheles gambiae in North-Eastern Tanganyika. Nature, 183: 1203-1204; Smith A (1955). Anopheline data in Taveta-Pare. In East African Ins…
Kenya	Coast	Mombasa	Kizingo	-4.0679	39.6738	Google Earth	1955	1955	Adults, Larvae	Unknown, LC	M			Municipal Board of Mombasa (1956). Annual report of the medical officer of health for the year 1955, August 1956
Kenya	Coast	Mombasa	Mbaraki	-4.0713	39.666	Google Earth	1955	1955	Adults, Larvae	Unknown, LC	M			Municipal Board of Mombasa (1956). Annual report of the medical officer of health for the year 1955, August 1956
Mali	Bamako	Commune 1	Sotuba	12.649	-7.934	Encarta	1955	2000	Adults, Larvae	OR, HBC, IR, PSC, LC	M, Unknown		An flavicosta, An maculipalpis	Hamon J, Eyraud M, Diallo B, Dyemkouma A, Bailly-Choumara H, Ouanou S (1961). Les Moustiques de la Republique du Mali. Annales de la Societe Entomologique de France, 130: 95-129; op cit report by Morel P; Sagara I, SangarŽ D, Dolo G, Guindo A, Sissoko M, Sogoba M, NiambŽlŽ MB, YalcouŽ D, Kaslow DC, Dicko A, Klion AD, Diallo D, Miller LH, TourŽ Y, Doumbo O (2002). A high malaria reinfection rate i…
Nigeria	Benue	Makurdi	Makurdi	7.73	8.532	Encarta	1955	1999	Adults, Larvae	IR, OR, LC	M, PCR		An flavicosta, An maculipalpis	Service MW (1963). Checklist and distribution of the Nigerian Culicidae (Diptera). Journal of the West African Science Association, 8: 80-110; Hamon J, Adam JP, Grjebine A (1956). Observations sur la rŽpartition et le comportement des anophles de l'Afrique-Equatoriale Franaise, du Cameroun et de l'Afrique Occidentale. Bulletin of World Health Organization, 15: 549-591; Onyabe DY & Conn JE (2001…
Nigeria	Jigawa	Jahun	Agufa	12.233	9.649	Encarta	1955	1960	Adults, Larvae	Unknown, LC	M		An theileri	Service MW (1963). Checklist and distribution of the Nigerian Culicidae (Diptera). Journal of the West African Science Association, 8: 80-110
Nigeria	Kaduna	Ikara	Anchau	10.967	8.4	Encarta	1955	1960	Adults, Larvae	Unknown, LC	M		An maculipalpis	Service MW (1963). Checklist and distribution of the Nigerian Culicidae (Diptera). Journal of the West African Science Association, 8: 80-110
Nigeria	Kaduna	Sabon-ga	Zaria	11.083	7.716	Encarta	1955	1999	Adults, Larvae	Unknown, LC	M, PCR		An pretoriensis	Service MW (1963). Checklist and distribution of the Nigerian Culicidae (Diptera). Journal of the West African Science Association, 8: 80-110; Onyabe DY & Conn JE (2001). The distribution of two major malaria vectors, Anopheles gambiae and Anopheles arabiensis, in Nigeria. Mem—rias do Instituto Oswaldo Cruz, 96: 1081-1084
Nigeria	Katsina	Katsina (k)	Katsina	12.993	7.606	Encarta	1955	1960	Adults, Larvae	Unknown, LC	M			Service MW (1963). Checklist and distribution of the Nigerian Culicidae (Diptera). Journal of the West African Science Association, 8: 80-110
Nigeria	Kebbi	Birninke	Birnin Kebbi	12.547	4.195	Google Earth	1955	1960	Adults, Larvae	HBC, ABC, PSC, IR, LC	M		An obscurus, An flavicosta, An domicolus, An maculipalpis, An pretoriensis, An rhodesiensis	Service MW (1963). Checklist and distribution of the Nigerian Culicidae (Diptera). Journal of the West African Science Association, 8: 80-110; Armstrong JA, Ramsdale CD, Ramakrishna V (1957). Insecticide resistance in Anopheles gambiae Giles in Western Sokoto, Northern Nigeria. Annals of Tropical Medicine & Parasitology, 52: 247 - 256; Service MW (1961). The anopheline mosquitoes of nigeria and t…
Nigeria	Lagos	Epe	Epe	6.583	3.984	Encarta	1955	2014	Adults, Larvae	HLC, PSC, CDC LT, IR	M, PCR		An maculipalpis	Service MW (1963). Checklist and distribution of the Nigerian Culicidae (Diptera). Journal of the West African Science Association, 8: 80-110; Oyewole V, Ibidapo CA, Okwa OO, Oduola AO, Adeoye GO, Okoh HI, Awolola TS (2010). Species Composition and role of Anopheles mosquitoes in malaria transmission along Badagry axis of Lagos lagoon, Lagos, Nigeria. International Journal of Insect Science, 2: 5…
Nigeria	Niger	Mokwa	Mokwa	9.288	5.061	Encarta	1955	1960	Adults, Larvae	Unknown, LC	M		An barbarellus, An flavicosta	Service MW (1963). Checklist and distribution of the Nigerian Culicidae (Diptera). Journal of the West African Science Association, 8: 80-110
Nigeria	Plateau	Josnorth	Jos	9.925	8.892	Encarta	1955	1969	Adults, Larvae	HBC, PSC, IR, CDC LT, LC	M		An barbarellus, An freetownensis, An domicolus, An maculipalpis, An pretoriensis, An rhodesiensis	Service MW (1963). Checklist and distribution of the Nigerian Culicidae (Diptera). Journal of the West African Science Association, 8: 80-110; Lee VH & Moore DL (1972). Vectors of the 1969 yellow fever epidemic on the Jos Plateau, Nigeria. Bulletin of the World Health Organization, 46: 669-673
Sierra Leone	Northern	Tonkolili	Farangbaya	8.983	-11.717	Encarta	1955	1955	Adults, Larvae	IR, PSC, HLC, LC	M		An obscurus	Lewis DJ (1956). The medical entomology of Tonkolili Valley, Sierra Leone. Annals of Tropical Medicine & Parasitology, 50: 299-313
Sierra Leone	Northern	Tonkolili	Tonkolili Valley	8.9644	-11.7116	Combination	1955	1955	Adults, Larvae	IR, PSC, HLC, LC	M		An rhodesiensis, An obscurus, An barberellus	Lewis DJ (1956). The medical entomology of Tonkolili Valley, Sierra Leone. Annals of Tropical Medicine & Parasitology, 50: 299-313
Somalia	Gedo	Doolow	Dolo	3.9138	42.1073	Other	1955	1958	Adults, Larvae	Unknown, LC	M			Maffi M (1958). Contribution to the Knowledge of the Anopheline Fauna of Somalia; National Anti-Malaria Service in Somalia. Journal of Malariology, 73-76; digitized from maps provided in paper
Somalia	Juba Hoose	Jamaame	Omboi	0.2273	42.9877	Other	1955	1958	Adults, Larvae	Unknown, LC	M			Maffi M (1958). Contribution to the Knowledge of the Anopheline Fauna of Somalia; National Anti-Malaria Service in Somalia. Journal of Malariology, 73-76; digitized from maps provided in paper
Somalia	Juba Hoose	Kismaayo	Chisimaho	-0.4246	41.9677	Other	1955	1958	Adults, Larvae	Unknown, LC	M			Maffi M (1958). Contribution to the Knowledge of the Anopheline Fauna of Somalia; National Anti-Malaria Service in Somalia. Journal of Malariology, 73-76; digitized from maps provided in paper
Somalia	Shabelle Dhexe	Cadale	Itala	2.9746	46.1061	Other	1955	1958	Adults, Larvae	Unknown, LC	M			Maffi M (1958). Contribution to the Knowledge of the Anopheline Fauna of Somalia; National Anti-Malaria Service in Somalia. Journal of Malariology, 73-76; digitized from maps provided in paper
Somalia	Shabelle Hoose	Marka	Janale	1.8064	44.6987	Google Earth	1955	2012	Adults, Larvae	PSC, NBC, LC	M, PCR			Maffi M (1958). Contribution to the Knowledge of the Anopheline Fauna of Somalia; National Anti-Malaria Service in Somalia. Journal of Malariology, 73-76; digitized from maps provided in paper; Delfini LF & Shidrawi G (1976). Report on a visit to Somalia. World Health Organization, EM/MAL/145; WHO Somalia (2006). Entomology Statistics, RBM Programme, WHO, Somalia, unpublished reports
Tanzania	Manyara	Babati	Magugu	-4	35.7789	GPS	1955	2008	Adults, Larvae	PSC, IR, ABC, exit traps, LC	M, Cross-mating			Armstrong JA (1958). The susceptibility of adult female Anopheles gambiae to insecticides in East Africa. Bulletin of the World Health Organization, 19: 1105-1109; Smith A (1964). Studies on Anopheles gambiae Giles and malaria transmission in the Umbugwe area of the Tanganyika. Bulletin of Entomological Research, 55: 125-137; Smith A, Obudho WO, Esozed S (1966). Resting patterns of Anopheles gamb…
Central African Republic	Bangui	Bangui	Bangui	4.365	18.557	Encarta	1956	2014	Adults, Larvae	OR, HLC, IR, LC	M, DNA, PCR		An hargreavesi	Lacan A (1956). Les Anopheles de l'Afrique Equatoriale Francaise et leur repartition. Annales de Parasitologie Humaine et ComparŽe, 33: 150-170; Rickenbach A (1969). Quelques donnŽes nouvelles sur les Culicidae (Diptera, Nematocera) de la RŽpublique Centrafricaine. Bulletin de l'IFAN, SŽrie A, Sciences Naturelles, 31: 614-628; Cordellier R & Geoffroy B (1976). Les moustique de Republique Centrafr…
Central African Republic	Kemo	Dekoa	Dekoa	6.313	19.081	Encarta	1956	1965	Adults, Larvae	OR, IR, LC	M			Lacan A (1956). Les Anopheles de l'Afrique Equatoriale Francaise et leur repartition. Annales de Parasitologie Humaine et ComparŽe, 33: 150-170; Rickenbach A (1969). Quelques donnŽes nouvelles sur les Culicidae (Diptera, Nematocera) de la RŽpublique Centrafricaine. Bulletin de l'IFAN, SŽrie A, Sciences Naturelles, 31: 614-628
Central African Republic	Nana Grebizi	Kaga Bandoro	Kanga-Bandoro (Fort-Crampel)	7	19.1834	Google Earth	1956	1965	Adults, Larvae	OR, IR, LC	M			Lacan A (1956). Les Anopheles de l'Afrique Equatoriale Francaise et leur repartition. Annales de Parasitologie Humaine et ComparŽe, 33: 150-170; Rickenbach A (1969). Quelques donnŽes nouvelles sur les Culicidae (Diptera, Nematocera) de la RŽpublique Centrafricaine. Bulletin de l'IFAN, SŽrie A, Sciences Naturelles, 31: 614-628
Chad	Mayo-Boneye	Bongor	Bongor	10.2741	15.373	Encarta	1956	2014	Adults, Larvae	IR, PSC, OR, Pit traps, LC	M, DNA, PCR			Lacan A (1956). Les Anopheles de l'Afrique Equatoriale Francaise et leur repartition. Annales de Parasitologie Humaine et ComparŽe, 33: 150-170; Ranson H, Abdallah H, Badolo A, Guelbeogo WM, Kerah-HinzoumbŽ C, YangalbŽ-KalnonŽ E, Sagnon N, Simard F, Coetzee M (2009). Insecticide resistance in Anopheles gambiae: data from the first year of a multi-country study highlight the extent of the problem.…
Chad	Mayo-Dala	Lere-tchad	Lere	9.6556	14.225	Google Earth	1956	1956	Unknown	Unknown	M		An macmahoni, An christyi	Lacan A (1956). Les Anopheles de l'Afrique Equatoriale Francaise et leur repartition. Annales de Parasitologie Humaine et ComparŽe, 33: 150-170
Congo	Plateaux	Gamboma	Gamboma	-1.883	15.853	Encarta	1956	1956	Larvae	LC	M			Adam JP (1964). RŽpartition gŽographique des anophles en RŽpublique du Congo (Brazzaville). Cahiers ORSTOM, SŽrie Entomologie MŽdicale et Parasitologie, 2: 73-82; Lacan A (1956). Les Anopheles de l'Afrique Equatoriale Francaise et leur repartition. Annales de Parasitologie Humaine et ComparŽe, 33: 150-170
Democratic Republic of the Congo	Bandundu	Kwango	Wamba river	-5.9167	17.1167	Other	1956	1965	Unknown	Unknown	M			Rahm U & Vermylen M (1966). RŽpertoire et rŽpartition des Anophles de la RŽpublique DŽmocratique du Congo. Estratto dalla Rivista di Malariologia, XLV: 1-3
Democratic Republic of the Congo	Bandundu	Kwilu	Kwilu river	-3.9343	18.106	Combination	1956	1965	Unknown	Unknown	M		An brunnipes, An obscurus, An pretoriensis, An rhodesiensis	Rahm U & Vermylen M (1966). RŽpertoire et rŽpartition des Anophles de la RŽpublique DŽmocratique du Congo. Estratto dalla Rivista di Malariologia, XLV: 1-3
Democratic Republic of the Congo	Equateur	Sud-Ubangi	Bobisi	3.55	19.3	Other	1956	1965	Adults, Larvae	IR, LC	M			Rahm U & Vermylen M (1966). RŽpertoire et rŽpartition des Anophles de la RŽpublique DŽmocratique du Congo. Estratto dalla Rivista di Malariologia, XLV: 1-3; Lips M (1962). AnophŽles du Congo (Ex - Belge). 6 Ð Quelques espces et variŽtŽs du groupe coustani (Myzorhynchus). RŽfŽrences, rŽcoltes, rŽpartition et importance mŽdicale actuelle. Rivista di Parassitologia, 23: 33-59; op cit collection by…
Democratic Republic of the Congo	Equateur	Sud-Ubangi	Bobito	3.7833	18.9167	Other	1956	1965	Adults, Larvae	IR, LC	M			Rahm U & Vermylen M (1966). RŽpertoire et rŽpartition des Anophles de la RŽpublique DŽmocratique du Congo. Estratto dalla Rivista di Malariologia, XLV: 1-3; Lips M (1962). AnophŽles du Congo (Ex - Belge). 6 Ð Quelques espces et variŽtŽs du groupe coustani (Myzorhynchus). RŽfŽrences, rŽcoltes, rŽpartition et importance mŽdicale actuelle. Rivista di Parassitologia, 23: 33-59; op cit collection by…
Democratic Republic of the Congo	Kasai-Occidental	Lulua	Luluabourg	-5.9333	22.3	Other	1956	1965	Unknown	Unknown	M		An demeilloni	Rahm U & Vermylen M (1966). RŽpertoire et rŽpartition des Anophles de la RŽpublique DŽmocratique du Congo. Estratto dalla Rivista di Malariologia, XLV: 1-3
Democratic Republic of the Congo	Katanga	Haut-Katanga	Kipushi	-11.7667	27.2333	Other	1956	1965	Unknown	Unknown	M			Rahm U & Vermylen M (1966). RŽpertoire et rŽpartition des Anophles de la RŽpublique DŽmocratique du Congo. Estratto dalla Rivista di Malariologia, XLV: 1-3
Democratic Republic of the Congo	Katanga	Kolwezi	Kipemba galerie forestiere	-10.6167	25.05	Other	1956	1965	Unknown	Unknown	M		An maculipalpis, An natalensis, An multicinctus, An obscurus	Rahm U & Vermylen M (1966). RŽpertoire et rŽpartition des Anophles de la RŽpublique DŽmocratique du Congo. Estratto dalla Rivista di Malariologia, XLV: 1-3
Democratic Republic of the Congo	Katanga	Lualaba	Dilolo	-10.7	22.3333	Other	1956	1965	Unknown	Unknown	M		An distinctus, An maculipalpis, An michaeli, An obscurus	Rahm U & Vermylen M (1966). RŽpertoire et rŽpartition des Anophles de la RŽpublique DŽmocratique du Congo. Estratto dalla Rivista di Malariologia, XLV: 1-3
Democratic Republic of the Congo	Katanga	Lualaba	Mangoa river	-10.7	22.5667	Other	1956	1965	Unknown	Unknown	M		An maculipalpis, An pretoriensis, An rhodesiensis	Rahm U & Vermylen M (1966). RŽpertoire et rŽpartition des Anophles de la RŽpublique DŽmocratique du Congo. Estratto dalla Rivista di Malariologia, XLV: 1-3
Democratic Republic of the Congo	Katanga	Tanganyika	Kasenga galerie forestiere	-6.5167	29.0333	Other	1956	1965	Unknown	Unknown	M		An tenebrosus, An symesi	Rahm U & Vermylen M (1966). RŽpertoire et rŽpartition des Anophles de la RŽpublique DŽmocratique du Congo. Estratto dalla Rivista di Malariologia, XLV: 1-3
Democratic Republic of the Congo	Katanga	Tanganyika	Kibumba river	-6.9333	28.7167	Other	1956	1965	Unknown	Unknown	M			Rahm U & Vermylen M (1966). RŽpertoire et rŽpartition des Anophles de la RŽpublique DŽmocratique du Congo. Estratto dalla Rivista di Malariologia, XLV: 1-3
Democratic Republic of the Congo	Katanga	Tanganyika	Luano river	-7.4167	27.6833	Other	1956	1965	Unknown	Unknown	M		An pretoriensis	Rahm U & Vermylen M (1966). RŽpertoire et rŽpartition des Anophles de la RŽpublique DŽmocratique du Congo. Estratto dalla Rivista di Malariologia, XLV: 1-3
Democratic Republic of the Congo	Nord-Kivu	Area under 1st level administration	Kaparata	0.4167	29.6833	Other	1956	1965	Unknown	Unknown	M		An maculipalpis	Rahm U & Vermylen M (1966). RŽpertoire et rŽpartition des Anophles de la RŽpublique DŽmocratique du Congo. Estratto dalla Rivista di Malariologia, XLV: 1-3
Democratic Republic of the Congo	Nord-Kivu	Area under 1st level administration	Rumangabo	-1.3167	29.3667	Other	1956	1965	Unknown	Unknown	M		An demeilloni, An distinctus, An maculipalpis, An natalensis, An pretoriensis, An seydeli, An theileri	Rahm U & Vermylen M (1966). RŽpertoire et rŽpartition des Anophles de la RŽpublique DŽmocratique du Congo. Estratto dalla Rivista di Malariologia, XLV: 1-3
Democratic Republic of the Congo	Province Orientale	Ituri	Fataki	2.0167	30.6333	Other	1956	1965	Unknown	Unknown	M		An concolor, An dureni	Rahm U & Vermylen M (1966). RŽpertoire et rŽpartition des Anophles de la RŽpublique DŽmocratique du Congo. Estratto dalla Rivista di Malariologia, XLV: 1-3
Democratic Republic of the Congo	Province Orientale	Ituri	Kilomines	1.8333	30.2167	Other	1956	1965	Unknown	Unknown	M		An hargreavesi, An ardensis, An christyi, An cinctus, An demeilloni, An dureni, An implexus, An natalensis, An obscurus, An pretoriensis, An rhodesiensis, An vinckei	Rahm U & Vermylen M (1966). RŽpertoire et rŽpartition des Anophles de la RŽpublique DŽmocratique du Congo. Estratto dalla Rivista di Malariologia, XLV: 1-3
Kenya	Coast	Lamu	Faza	-2.0605	41.1061	Encarta	1956	1957	Adults, Larvae	HBC, NBC, LC	M			Heisch RB, Nelson GS, Furlong M (1959). Studies in filariasis in East Africa. 1. Filariasis on the Island of Pate, Kenya. Transactions of the Royal Society of Tropical Medicine & Hygiene, 53: 41-53
Burkina Faso	Hauts-bassins	Houet	Badala	11.3855	-4.363	Geonames	1957	1967	Adults, Larvae	OR, Exit traps, IR, LC	M, Cross-Mating		An flavisosta, An brohieri, An sergenti, An argenteolobatus	Choumara R, Hamon J, Ricosse J, Bailly H, Adam D (1959). Le paludisme dans la zone pilote antipaludique de Bobo Dioulasso (Haute Volta, AOF). ORSTOM, 125p. ; Hamon J, Sales S, Coz, Ouedraogo CS, Dyemkouma A, Diallo B (1964). Observations sur les prŽfŽrences alimentaires des moustiques de la RŽpublique de Haute-Volta. Bulletin de la SociŽtŽ de Pathologie Exotique, 57: 1133-1150; Brengues J, Coz J …
Burkina Faso	Hauts-bassins	Houet	Sossogona	11.2667	-4.4667	Google Earth	1957	1967	Adults, Larvae	OR, Exit traps, IR, LC	M, Cross-mating		An flavisosta, An sergenti, An brohieri, An flavicosta	Choumara R, Hamon J, Ricosse J, Bailly H, Adam D (1959). Le paludisme dans la zone pilote antipaludique de Bobo Dioulasso (Haute Volta, AOF). ORSTOM, 125p.; Coz J (1973). Contribution a lÕetude du complexe A. gambiae repartition geographique et saisonnire en Afrique de l'Ouest. Cahiers ORSTOM, SŽrie Entomologie MŽdicale et Parasitologie, 11: 3-31; Hamon J, Sales S, Coz, Ouedraogo CS, Dyemkouma A…
Cote d'Ivoire	Lagunes	Abidjan	Adiapo-DoumŽ	5.334	-4.118	Encarta	1957	1958	Adults, Larvae	OR, LC	M		An hargreavesi, An brunnipes, An obscurus, An flavicosta, An rhodisensis An cinctus, An smithi, An dureni, An barberellus	Doucet J, Adam JP, Binson G (1960). Les Culicidae de la C™te-d'Ivoire. Annales de Parasitologie Humaine et ComparŽe, 35: 391-408; Adam JP, Hamon J (1958). 1. PrŽsence en C™te d'Ivoire des Anopheles paludis Theo 1900 et A. obscurus Var. nowlini Evans 1932. 2. Comparaison des terminalia des espces ŽburnŽennes du sous-genre Anopheles. Annales de Parasitologie Humaine et ComparŽe, 33: 509-512; Adam …
Democratic Republic of the Congo	Equateur	Sud-Ubangi	Gemena	3.253	19.776	Encarta	1957	1960	Adults, Larvae	IR, LC	M		An symesi, An tenebrosus	Lips M (1962). Anopheles du Congo (Ex Belge) Quelques especes des groups cellia et neocellia. RŽfŽrences-RŽcoltes-RŽpartition et importance mŽdicale actuelle. Rivista di Parassitologia, 23: 108-134; op cit report by Jacobs; Rahm U & Vermylen M (1966). RŽpertoire et rŽpartition des Anophles de la RŽpublique DŽmocratique du Congo. Estratto dalla Rivista di Malariologia, XLV: 1-3; Lips M (1962). An…
Guinea	Boke	Boke	Tassibil-Dinard road half-way	10.659	-14.6063	Combination	1957	1957	Larvae	LC	M		An obscurus	Toumanoff C (1959). Etude sur l' Anophelisme et Ie Paludisme dans la region de Rio-Nunez (Basse-Guinee). MŽdecine Tropicale, 19: 294-311.
Mali	Sikasso	Bougouni	Dieguenina	11.484	-7.516	Encarta	1957	1960	Adults, Larvae	HBC, LC	M			Hamon J, Eyraud M, Diallo B, Dyemkouma A, Bailly-Choumara H, Ouanou S (1961). Les Moustiques de la Republique du Mali. Annales de la Societe Entomologique de France, 130: 95-129; op cit report by Bailly-Choumara H
Mali	Sikasso	Bougouni	Sido	11.661	-7.602	Encarta	1957	1960	Adults, Larvae	OR, HBC, LC	M			Hamon J, Eyraud M, Diallo B, Dyemkouma A, Bailly-Choumara H, Ouanou S (1961). Les Moustiques de la Republique du Mali. Annales de la Societe Entomologique de France, 130: 95-129; op cit report by Bailly-Choumara H
Mali	Sikasso	Bougouni	Solo	11.718	-7.7	Encarta	1957	1960	Adults, Larvae	OR, HBC, LC	M			Hamon J, Eyraud M, Diallo B, Dyemkouma A, Bailly-Choumara H, Ouanou S (1961). Les Moustiques de la Republique du Mali. Annales de la Societe Entomologique de France, 130: 95-129; op cit report by Eyraud M, Dyemkouma A
Nigeria	Kaduna	Giwa	Sarkin Noma	11.0402	7.6068	Other	1957	1958	Adults, Larvae	Exit traps, HBC, ABC, IR, LC	M		An implexus, An maculipalpis, An pretoriensis	Hanney PW (1960). The mosquitos of Zaria Province, Northern Nigeria. Bulletin of Entomological Research, 51: 145-171
Nigeria	Kaduna	Igabi	Kangimi	10.7331	7.6001	Google Earth	1957	1971	Adults, Larvae	Exit traps, HBC, HLC, PSC, ABC, IR, CDC LT, Monks wood traps, LC	M, Cross-mating, CBS		An theileri, An flavicosta, An implexus, An maculipalpis	Hanney PW (1960). The mosquitos of Zaria Province, Northern Nigeria. Bulletin of Entomological Research, 51: 145-171; Service MW (1963) The ecology of the mosquitos of the northern guinea savannah of Nigeria. Bulletin of Entomological Research, 54: 601-632; Davidson G (1966). Distribution Records of Member Species of the Anopheles Gambiae Complex (identifications Up to May 1966). WHO/Mal/66.570; …
Senegal	Thies	Thies	Pakala	14.722	-16.853	Combination	1957	1957	Adults, Larvae	HLC, ABC, LC	M		An maculipalpis	Escudie A & Abonnenc E (1958). Sur le comportement de quelques anophles de la rŽgion de Thies (SŽnŽgal) en zones traitŽes par les insecticidse ˆ effet rŽmanent. MŽdecine Tropicale, 18: 286-303
Cameroon	Ouest	Menoua	Djuttitsa	5.584	10.083	Encarta	1958	2005	Adults, Larvae	HLC, PSC, LC	M, PCR		An rhodesiensis	Mouchet J, Gariou J, Hamon J (1960). Note faunistique sur les moustiques des montagnes de l'ouest-Cameroun, presence de neuf formes de Culicidae nouvelles pour le Cameroun. Bulletin de l'IFAN, 22: 207-216; Tchuinkam T, Simard F, LŽlŽ-Defo E, TŽnŽ-Fossog B, Tateng-Ngouateu A, Antonio-Nkondjio C, Mpoame M, Toto JC, NjinŽ T, Fontenille D, Awono-AmbŽnŽ HP (2010). Bionomics of Anopheline species and m…
Chad	Ouaddai	Ouadi-chok-abougouda	Ouarai	13.5653	20.901	Google Earth	1958	1965	Adults, Larvae	HLC, IR, CDC LT, LC	M			Rioux JA (1961). Contribution ˆ l'Žtude des culicidŽs (Diptera: Culicidae) du Nord-Tchad. Mission ŽpidŽmiologique au Nord-Tchad Editions Etampes 1961:53-9; Buck AA, Andersen RI, Sasaki TT, Kawata K, Hitchcock JC (1968). Diseases and infections in the Republic of Chad: a study of the ecology of disease. Geographic Epidemiology Unit, Johns Hopkins University, Baltimore, Maryland, USA; Book.
Guinea	Boke	Koundara	Mali-Youkounkoun road	12.4498	-13.0334	Other	1958	1958	Larvae	LC	M		An brohieri, An rhodesiensis	Adam JP & Bailly-Choumara H (1964). Les Culicidae et quelques autres Diptres hŽmatophages de la RŽpublique de GuinŽe. Le Bulletin de l'Institut Fondamental d'Afrique Noire, 26: 900-923.
Guinea	Kankan	Kankan	Kankan-Bougouni road	10.4333	-9.1833	Other	1958	1958	Unknown	Unknown	M			Adam JP & Bailly-Choumara H (1964). Les Culicidae et quelques autres Diptres hŽmatophages de la RŽpublique de GuinŽe. Le Bulletin de l'Institut Fondamental d'Afrique Noire, 26: 900-923.
Madagascar	Analanjirofo	Nosy Boraha	Saint Marie Sainte-Joseph	-17.0145	49.8615	Other	1958	1990	Adults	HBC, HLC, PSC	M, CBS, PCR		An cydippis, An flavicosta, An brunipes, An maculipalpis, An grassei	Coz J, Grjebine A, Hamon J (1960). Anopheles flavicosta Edwards, 1911 de Madagascar et d'Afrique. Bulletin de la SociŽtŽ de Pathologie Exotique, 53: 742-751; Fontenille D, Lepers JD, Coluzzi M, Campbell GH,Rakotoarivony I, Coulanges P (1992). Malaria transmission and vector biology on Saint Marie Island, Madagascar. Journal of Medical Entomology, 29: 197-202
Mozambique	Maputo	Namaacha	Goba	-26.2	32.133	Encarta	1958	1958	Adults, Larvae	IR, OR, NBC, LC	M		An maculipalpis	Soeiro AAN (1959). Relat—rio da actividade do Instituto de Investiga‹o MŽdica de Moambique em 1958 e Plano de trabalhos para o ano de 1960. Anais do Instituto de Medicina Tropical, 16: 573-611
Senegal	Tambacounda	Tambacounda	Damantan	13	-13.4	Encarta	1958	1958	Adults, Larvae	NBC, HLC, OR, LC	M			Abonnenc E, Camerlynck P, Larivire M (1963). RŽsultats d'une enqute de prospection entomologique et parasitologique, dans la rŽgion du SŽnŽgal Oriental (Haute-Gambie). Bulletin de la SociŽtŽ de Pathologie Exotique, 56: pp 7
Zambia	Luapula	Mansa	Mansa (Fort Roseberry)	-11.202	28.891	Encarta	1958	1958	Larvae	LC	M		An maculipalpis, An brunipes	McCullough F & Friss-Hansen B (1961). A parasilological survey in Luapula Province, Northern Rhodesia. Bulletin of World Health Organization, 24: 213-219
Zambia	Luapula	Samfya	Shikamushile	-10.9387	29.6451	Combination	1958	1958	Larvae	LC	M		An argenteolobatus, An brunipes	McCullough F & Friss-Hansen B (1961). A parasilological survey in Luapula Province, Northern Rhodesia. Bulletin of World Health Organization, 24: 213-219
Burundi	Muyinga	Buhinvuza	Nyarunazi	-2.9	30.4	Encarta	1959	1965	Unknown	Unknown	M			Vermylen M (1967). Distribution of the genus Anopheles in the Republic of Rwanda and the Kingdom of Burundi. Rivista di Malariologia, 46:13-22.
Burundi	Muyinga	Gashoho	Musenga	-2.7028	30.2167	GeoNames	1959	1965	Unknown	Unknown	M		An demellioni	Vermylen M (1967). Distribution of the genus Anopheles in the Republic of Rwanda and the Kingdom of Burundi. Rivista di Malariologia, 46:13-22.
Burundi	Muyinga	Muyinga	Gitongwe	-2.8118	30.3414	GeoNames	1959	1965	Unknown	Unknown	M			Vermylen M (1967). Distribution of the genus Anopheles in the Republic of Rwanda and the Kingdom of Burundi. Rivista di Malariologia, 46:13-22.
Burundi	Muyinga	Muyinga	Kayenzi	-2.883	30.383	Encarta	1959	1965	Unknown	Unknown	M			Vermylen M (1967). Distribution of the genus Anopheles in the Republic of Rwanda and the Kingdom of Burundi. Rivista di Malariologia, 46:13-22.
Burundi	Muyinga	Muyinga	Kibogoye	-2.8591	30.3507	GeoNames	1959	1965	Unknown	Unknown	M			Vermylen M (1967). Distribution of the genus Anopheles in the Republic of Rwanda and the Kingdom of Burundi. Rivista di Malariologia, 46:13-22.
Burundi	Muyinga	Muyinga	Kwibuye	-2.8732	30.3469	GeoNames	1959	1965	Unknown	Unknown	M			Vermylen M (1967). Distribution of the genus Anopheles in the Republic of Rwanda and the Kingdom of Burundi. Rivista di Malariologia, 46:13-22.
Burundi	Muyinga	Muyinga	Mareme	-2.8376	30.3648	Combination	1959	1965	Unknown	Unknown	M			Vermylen M (1967). Distribution of the genus Anopheles in the Republic of Rwanda and the Kingdom of Burundi. Rivista di Malariologia, 46:13-22.
Burundi	Muyinga	Muyinga	Mumpwishi	-2.8167	30.3333	Other	1959	1965	Unknown	Unknown	M			Vermylen M (1967). Distribution of the genus Anopheles in the Republic of Rwanda and the Kingdom of Burundi. Rivista di Malariologia, 46:13-22.
Burundi	Rutana	Giharo	Motetsi	-3.8588	30.2185	Combination	1959	1965	Unknown	Unknown	M		An seydeli	Vermylen M (1967). Distribution of the genus Anopheles in the Republic of Rwanda and the Kingdom of Burundi. Rivista di Malariologia, 46:13-22.
Democratic Republic of the Congo	Bandundu	Kwango	Kitinginini	-6.2167	18.3667	Other	1959	1959	Adults, Larvae	Unknown, LC	M		An berghei, An christyi, An concolor, An dureni	Lips M (1960). Anopheles du Congo Belge 2. Quelques especes des galeries forestieres. Rivista di Parassitologia, 21: 39-64; op cit report by Meyus, Lips, Auwera V, D'haenens; Rahm U & Vermylen M (1966). RŽpertoire et rŽpartition des Anophles de la RŽpublique DŽmocratique du Congo. Estratto dalla Rivista di Malariologia, XLV: 1-3
Guinea	Kindia	Dubreka	Conakry-Fria road, 40km before Fria	10.1215	-13.7195	Combination	1959	1959	Larvae	LC	M			Kremer M (1960). Sur quelques Culicides de Guinee. Annales de Parasitologie Humaine et ComparŽe, 35: 615-618.
Mali	Koulikoro	Dioila	Dioila	12.4822	-6.7911	Geonames	1959	2004	Adults, Larvae	OR, HBC, LC	M, CBS, PCR			Hamon J, Eyraud M, Diallo B, Dyemkouma A, Bailly-Choumara H, Ouanou S (1961). Les Moustiques de la Republique du Mali. Annales de la Societe Entomologique de France, 130: 95-129; op cit report by Diallo B; Hamon J (1970). Laboratoire d'Entomologie du Centre Muraz : rapport annuel d'activitŽ pour 1969. Rapport OCCGE, Centre Muraz, Bobo-Dioulasso, NO 59/ENT/70, pp. 56; Sogoba N, Vounatsou P, Bagayo…
Mali	Koulikoro	Dioila	Markakoungo	12.7366	-7.2911	Geonames	1959	1959	Adults, Larvae	HBC, LC	M			Hamon J, Eyraud M, Diallo B, Dyemkouma A, Bailly-Choumara H, Ouanou S (1961). Les Moustiques de la Republique du Mali. Annales de la Societe Entomologique de France, 130: 95-129; op cit report by Diallo B
Mali	Segou	San	Moribila	12.6595	-5.047	Geonames	1959	1959	Adults, Larvae	HBC, LC	M			Hamon J, Eyraud M, Diallo B, Dyemkouma A, Bailly-Choumara H, Ouanou S (1961). Les Moustiques de la Republique du Mali. Annales de la Societe Entomologique de France, 130: 95-129; op cit report by Dyemkouma A
Mali	Segou	San	Soumouni	13.1229	-5.1409	Geonames	1959	1959	Adults, Larvae	OR, HBC, LC	M			Hamon J, Eyraud M, Diallo B, Dyemkouma A, Bailly-Choumara H, Ouanou S (1961). Les Moustiques de la Republique du Mali. Annales de la Societe Entomologique de France, 130: 95-129; op cit report by Dyemkouma A
Mali	Segou	San	Tene	13.4	-4.5833	GPS	1959	2000	Adults, Larvae	HBC, IR, LC	M, PCR			Hamon J, Eyraud M, Diallo B, Dyemkouma A, Bailly-Choumara H, Ouanou S (1961). Les Moustiques de la Republique du Mali. Annales de la Societe Entomologique de France, 130: 95-129; op cit report by Dyemkouma A; Carnahan J, Zheng L, Taylor CE, TourŽ YT, Norris DE, Dolo G, Diuk-Wasser M, Lanzaro GC (2002). Genetic differentiation of Anopheles gambiae s.s. populations in Mali, West Africa, using micro…
Mali	Sikasso	Bougouni	Faragouaran	11.317	-7.767	Encarta	1959	1959	Adults, Larvae	HBC, LC	M		An brohieri	Hamon J, Eyraud M, Diallo B, Dyemkouma A, Bailly-Choumara H, Ouanou S (1961). Les Moustiques de la Republique du Mali. Annales de la Societe Entomologique de France, 130: 95-129; op cit report by Diallo B
Mali	Sikasso	Bougouni	Tenintou	11.345	-7.718	Encarta	1959	1960	Adults, Larvae	OR, HBC, LC	M		An brohieri	Hamon J, Eyraud M, Diallo B, Dyemkouma A, Bailly-Choumara H, Ouanou S (1961). Les Moustiques de la Republique du Mali. Annales de la Societe Entomologique de France, 130: 95-129; op cit report by Diallo B
Mali	Sikasso	Koutiala	Kientieri	12.7385	-5.705	Geonames	1959	1959	Adults, Larvae	OR, HBC, LC	M			Hamon J, Eyraud M, Diallo B, Dyemkouma A, Bailly-Choumara H, Ouanou S (1961). Les Moustiques de la Republique du Mali. Annales de la Societe Entomologique de France, 130: 95-129; op cit report by Dyemkouma A
Mali	Sikasso	Koutiala	Kouniana	12.5683	-5.1262	Geonames	1959	1959	Adults, Larvae	OR, HBC, LC	M			Hamon J, Eyraud M, Diallo B, Dyemkouma A, Bailly-Choumara H, Ouanou S (1961). Les Moustiques de la Republique du Mali. Annales de la Societe Entomologique de France, 130: 95-129; op cit report by Dyemkouma A
Mali	Sikasso	Sikasso	Farako (Riviere)	11.25	-5.4833	Other	1959	1959	Adults, Larvae	HBC, LC	M			Hamon J, Eyraud M, Diallo B, Dyemkouma A, Bailly-Choumara H, Ouanou S (1961). Les Moustiques de la Republique du Mali. Annales de la Societe Entomologique de France, 130: 95-129; op cit report by Bailly-Choumara H
Mali	Sikasso	Sikasso	Missirikoro	11.2655	-5.7509	Geonames	1959	1959	Adults, Larvae	HBC, LC	M		An flavicosta	Hamon J, Eyraud M, Diallo B, Dyemkouma A, Bailly-Choumara H, Ouanou S (1961). Les Moustiques de la Republique du Mali. Annales de la Societe Entomologique de France, 130: 95-129; op cit report by Bailly-Choumara H
Mali	Sikasso	Sikasso	Niaradougou	11.4492	-5.5478	Google Earth	1959	1959	Adults, Larvae	HBC, LC	M			Hamon J, Eyraud M, Diallo B, Dyemkouma A, Bailly-Choumara H, Ouanou S (1961). Les Moustiques de la Republique du Mali. Annales de la Societe Entomologique de France, 130: 95-129; op cit report by Bailly-Choumara H
Mali	Sikasso	Sikasso	Ouakoro	12.131	-5.9951	Geonames	1959	1959	Adults, Larvae	HBC, LC	M			Hamon J, Eyraud M, Diallo B, Dyemkouma A, Bailly-Choumara H, Ouanou S (1961). Les Moustiques de la Republique du Mali. Annales de la Societe Entomologique de France, 130: 95-129; op cit report by Dyemkouma A
Somalia	Juba Hoose	Badhaadhe	Buscbusc	-1.2167	41.702	Geonames	1959	1960	Larvae	LC	M, Cross-mating			Maffi M (1960). Larval Breeding Places of Anopheles gambiae and A. squamosus in Collections of Salt Water in Busc Busc, Somalia. Rivista di Malariologia, 39: 131-133; Davidson G (1966). Distribution Records of Member Species of the Anopheles Gambiae Complex (identifications Up to May 1966). WHO/Mal/66.570
Tanzania	Shinyanga	Bariadi	Sukumaland	-3	34	geonames	1959	1959	Adults, Larvae	PSC, LC	M		An rhodesiensis	Webbe G (1961). Breeding sites of malaria vectors in relation to water management and agricultural practice in the Sukumaland area of Tanganyika. East African Medical Journal, 38: 239-245
Uganda	Bushenyi	Bunyaruguru	Lake Edward	-0.2356	29.8983	Google Earth	1959	1960	Adults, Larvae	IR, Exit traps, LC	M			Zulueta J, Kafuko GW, Cullen JR, Pedersen CK (1961). The Results of the First Year of a Malaria Eradication Pilot Project in Northern Kigezi (Uganda). East African Medical Journal, January 1961, 38:1-26
Uganda	Iganga	Kigulu	Sazi	0.5615	33.4913	Google Earth	1959	1959	Adults	Unknown	M		An implexus	East African Virus Research Institute (1960). Annual Report July 1959-June 1960. East African High Commission, Uganda
Uganda	Tororo	Kisoko (west Budama)	Nagongera	0.7775	34.0165	Google Earth	1959	2013	Adults, Larvae	PSC, HBC, NBC, IR, CDC LT, Exit traps, LC	M, PCR			Corbet PS, Williams MC, Gillett JD (1961). O'Nyong-Nyong fever: an epidemic virus disease in East Africa. IV. Vector studies at epidemic sites. Transanction of the Royal Society of Tropical Medicine & Hygiene, 55: 463-480; Okia M (2013). Unpublished data from six sites in Uganda using early morning collections and larval collections, Ministry of Health and Abt Associates; Kilama M, Smith DL, Hutc…
Zimbabwe	Masvingo	Chiredzi	Gungwa	-21.4992	31.3376	Combination	1959	1960	Adults	IR, OR, ABC	M			Ramsdale CD (1965). The effect of residual hut spraying with HCH on mixed populations of the An. Gambiae complex in Rhodesia. (WHO/MAL/508.65, mimeo., 24pp.)
Burkina Faso	Hauts-bassins	Houet	Karangasso	11.2243	-4.6469	GPS	1960	2005	Adults, Larvae	PSC, IR, Bed net traps, HLC, LC	M, CBS, DNA		An flavicosta	Hamon J, Sales S, Eyraud M (1963). Etude biologique de la re_manence du DDT dans les habitations de la re_gion de Bobo-Dioulasso, Re_publique de Haute-Volta. Rivista di Malariologia, 42:1-54; Boudin C, Robert V, Verhave JP, Carnevale P, Ambroise-Thomas P (1991). Plasmodium falciparum and P. malariae epidemiology in a West African village. Bulletin of the World Health Organization, 69: 199-205; Ro…
Burundi	Bujumbura-Rural	Mutimbuzi	Congo-Nile (East)	-3.3295	29.2378	Combination	1960	1960	Unknown	Unknown	M		An demeilloni, An christyi, An implexus	Meyus H, Lips M, Caubergh H (1962). L'etat actuel du probleme du paludisme d'altitude au Ruanda-Urundi. Annales de la SociŽtŽ Belge de MŽdecine Tropicale, 42: 771-782
Ethiopia	Amhara	Oromia Zone	Bati	11.2116	40.0459	Other	1960	1965	Adults	IR	M, Cross-mating			O'Connor CT (1965). The Distribution of Anopheline Mosquitoes in Ethiopia. Journal of the American Mosquito Control Association, 27:42-54; data assembled from all Imperial Government and WHO survey reports 1960-1965; digitzed to woreda level and assigned wordea name; Davidson G (1966). Distribution Records of Member Species of the Anopheles Gambiae Complex (identifications Up to May 1966). WHO/Ma…
Madagascar	Bongolava	Fenoarivobe	Bemasoandro-Ouest	-18.6332	46.7671	Google Earth	1960	1960	Adults	HLC, ALC, OR	M			Duong NV & Petridis J (1960). Rapport sur l'enquete entomologique effectue sur le Haut Plateau de Madagascar, Fevrier-Juin 1960.
Madagascar	Bongolava	Tsiroanomandidy	Analamiranga	-19.2333	46.2667	GPS	1960	2003	Adults	HLC, Mbita traps, PSC, Exit traps, IR	M, DNA, PCR		An maculipalpis, An pretoriensis, An flavicosta	Duong NV & Petridis J (1960). Rapport sur l'enquete entomologique effectue sur le Haut Plateau de Madagascar, Fevrier-Juin 1960; Laganier R, Randimby FM, Rajaonarivelo V, Robert V (2003). Is the Mbita trap reliable tool for evaluating the density of anopheline vectors in the highlands of Madagascar? Malaria Journal, 2: 42; Robert V (2003). ƒvaluation des insecticides de remplacement du DDT dans l…
Madagascar	Ihorombe	Iakora	Manitsy	-22.9862	46.7681	Google Earth	1960	1960	Adults	HLC, ALC, OR	M		An maculipalpis	Duong NV & Petridis J (1960). Rapport sur l'enquete entomologique effectue sur le Haut Plateau de Madagascar, Fevrier-Juin 1960.
Madagascar	Itasy	Arivonimamo	Amboatavo	-19.15	47.3667	Other	1960	1960	Adults	HLC, ALC, OR	M			Duong NV & Petridis J (1960). Rapport sur l'enquete entomologique effectue sur le Haut Plateau de Madagascar, Fevrier-Juin 1960.
Mali	Bamako	Commune 1	Korofina	12.6756	-7.9307	Geonames	1960	1960	Adults, Larvae	OR, HBC, LC	M		An longipalpis	Hamon J, Eyraud M, Diallo B, Dyemkouma A, Bailly-Choumara H, Ouanou S (1961). Les Moustiques de la Republique du Mali. Annales de la Societe Entomologique de France, 130: 95-129; op cit report by Le Berre R
Mali	Koulikoro	Kati	Serouala	12.839	-7.9095	Geonames	1960	1960	Adults, Larvae	OR, HBC, LC	M			Hamon J, Eyraud M, Diallo B, Dyemkouma A, Bailly-Choumara H, Ouanou S (1961). Les Moustiques de la Republique du Mali. Annales de la Societe Entomologique de France, 130: 95-129; op cit report by Eyraud M, Dyemkouma A
Mali	Koulikoro	Kolokani	Nossombougou	13.0978	-7.935	Geonames	1960	1960	Adults, Larvae	HBC, LC	M		An brohieri, An longipalpis	Hamon J, Eyraud M, Diallo B, Dyemkouma A, Bailly-Choumara H, Ouanou S (1961). Les Moustiques de la Republique du Mali. Annales de la Societe Entomologique de France, 130: 95-129; op cit report by Eyraud M, Dyemkouma A
Mali	Koulikoro	Koulikoro	Delaba (Pont)	13.0333	-7.6167	Other	1960	1960	Adults, Larvae	OR, HBC, LC	M			Hamon J, Eyraud M, Diallo B, Dyemkouma A, Bailly-Choumara H, Ouanou S (1961). Les Moustiques de la Republique du Mali. Annales de la Societe Entomologique de France, 130: 95-129; op cit report by Eyraud M, Dyemkouma A
Mali	Koulikoro	Koulikoro	Manabougou	12.777	-7.6968	Geonames	1960	1960	Adults, Larvae	OR, HBC, LC	M			Hamon J, Eyraud M, Diallo B, Dyemkouma A, Bailly-Choumara H, Ouanou S (1961). Les Moustiques de la Republique du Mali. Annales de la Societe Entomologique de France, 130: 95-129; op cit report by Eyraud M, Dyemkouma A
Mali	Koulikoro	Koulikoro	Massala	12.824	-7.6417	Geonames	1960	1960	Adults, Larvae	OR, HBC, LC	M		An longipalpis	Hamon J, Eyraud M, Diallo B, Dyemkouma A, Bailly-Choumara H, Ouanou S (1961). Les Moustiques de la Republique du Mali. Annales de la Societe Entomologique de France, 130: 95-129; op cit report by Eyraud M, Dyemkouma A
Mali	Sikasso	Bougouni	Foulaboula	11.365	-7.55	Encarta	1960	1960	Adults, Larvae	OR, HBC, LC	M		An brohieri	Hamon J, Eyraud M, Diallo B, Dyemkouma A, Bailly-Choumara H, Ouanou S (1961). Les Moustiques de la Republique du Mali. Annales de la Societe Entomologique de France, 130: 95-129; op cit report by Eyraud M, Dyemkouma A
Mali	Sikasso	Bougouni	Garalo	11	-7.433	Encarta	1960	1960	Adults, Larvae	HBC, LC	M			Hamon J, Eyraud M, Diallo B, Dyemkouma A, Bailly-Choumara H, Ouanou S (1961). Les Moustiques de la Republique du Mali. Annales de la Societe Entomologique de France, 130: 95-129; op cit report by Eyraud M, Dyemkouma A
Mali	Sikasso	Bougouni	Mpaniola	10.8	-7.318	Encarta	1960	1960	Adults, Larvae	OR, HBC, LC	M			Hamon J, Eyraud M, Diallo B, Dyemkouma A, Bailly-Choumara H, Ouanou S (1961). Les Moustiques de la Republique du Mali. Annales de la Societe Entomologique de France, 130: 95-129; op cit report by Eyraud M, Dyemkouma A
Mali	Sikasso	Bougouni	Tanhala	10.918	-7.417	Encarta	1960	1960	Adults, Larvae	HBC, LC	M			Hamon J, Eyraud M, Diallo B, Dyemkouma A, Bailly-Choumara H, Ouanou S (1961). Les Moustiques de la Republique du Mali. Annales de la Societe Entomologique de France, 130: 95-129; op cit report by Eyraud M, Dyemkouma A
Mali	Sikasso	Kadiolo	Katioroniba	10.7833	-5.6333	Geonames	1960	1960	Adults, Larvae	OR, HBC, LC	M			Hamon J, Eyraud M, Diallo B, Dyemkouma A, Bailly-Choumara H, Ouanou S (1961). Les Moustiques de la Republique du Mali. Annales de la Societe Entomologique de France, 130: 95-129; op cit report by Diallo B
Mali	Sikasso	Kadiolo	Lofigue	10.634	-5.717	Encarta	1960	1960	Adults, Larvae	OR, HBC, LC	M			Hamon J, Eyraud M, Diallo B, Dyemkouma A, Bailly-Choumara H, Ouanou S (1961). Les Moustiques de la Republique du Mali. Annales de la Societe Entomologique de France, 130: 95-129; op cit report by Diallo B
[truncated: 382 more rows]

## Sheet: Sampling Method Abbr
Sampling method abbreviation	Description
ABC	Animal-baited catch
Adults reared from larvae	Adults reared from larvae
ALC	unclear
Aspirators	Aspirators
Bed net traps	Bed net traps
BG sentinel traps	BG sentinel traps
CDC LT	CDC light traps
CDC LT-CO2	CDC light traps baited with CO2
CO2	unclear
[truncated: 23 more rows]

## Sheet: Species Id Abbr
Species Identification Method Abbreviations	Description
[truncated: 3 more rows]
